# Supplementary material for: High-Throughput Analysis of Gene Function in the Bacterial Predator Bdellovibrio bacteriovorus
Source: mBio. 2019 Jun 11;10(3):e01040-19. doi: 10.1128/mBio.01040-19 (PMC6561027; doi:10.1128/mBio.01040-19)
Supplement: DATA SET S1 [file mBio.01040-19-st001.xls]

## Sheet: Sheet1
Data Set S1. Strains used in this study
B. bacteriovorus strains	Genotype	Reference or Source
HI (parent) 109J	Host Independent (HI) 109J strain, parent strain used for all below	Dashiff & Kadouri 2009 (32)
Bd0075::tn	Transposon insertion in gene Bd0075	This study
Bd0075::tn + pBd0075	Complemented transposon insertion in gene Bd0075	This study
Bd0075::tn + pMMB207red	Fluoresecent strain with transposon insertion in gene Bd0075	This study
Bd0150::tn	Transposon insertion in gene Bd0150	This study
Bd0150::tn + pMMB207red	Fluoresecent strain with transposon insertion in gene Bd0150	This study
Bd0161::tn	Transposon insertion in gene Bd0161	This study
Bd0161::tn + pBd0161	Complemented transposon insertion in gene Bd0161	This study
Bd0161::tn + pMMB207red	Fluoresecent strain with transposon insertion in gene Bd0161	This study
Bd0470::tn	Transposon insertion in gene Bd0470, tadC	This study
Bd0470::tn + pBd0470	Complemented transposon insertion in gene Bd0470, tadC	This study
Bd0470::tn + pMMB207red	Fluoresecent strain with transposon insertion in gene Bd0470, tadC	This study
Bd0474::tn	Transposon insertion in gene Bd0474	This study
Bd0474::tn + pBd0474	Complemented transposon insertion in gene Bd0474	This study
Bd0474::tn + pMMB207red	Fluoresecent strain with transposon insertion in gene Bd0474	This study
Bd0604::tn (Neutral)	Transposon insertion in gene Bd0604. Neutral control	This study
Bd0604::tn + pMMB207red	Fluoresecent strain with transposon insertion in gene Bd0604. Neutral	This study
Bd0739::tn	Transposon insertion in gene Bd0739	This study
Bd0739::tn + pMMB207red	Fluoresecent strain with transposon insertion in gene Bd0739	This study
Bd0838::tn	Transposon insertion in gene Bd0838, aglS	This study
Bd0838::tn + pMMB207red	Fluoresecent strain with transposon insertion in gene Bd0838, aglS	This study
Bd2210::tn	Transposon insertion in gene Bd2210	This study
Bd2210::tn + pMMB207red	Fluoresecent strain with transposon insertion in gene Bd2210	This study
Bd2490::tn	Transposon insertion in gene Bd2490	This study
Bd2490::tn + pMMB207red	Fluoresecent strain with transposon insertion in gene Bd2490	This study
Bd2684::tn	Transposon insertion in gene Bd2684	This study
Bd2684::tn + pBd2684	Complemented transposon insertion in gene Bd2684	This study
Bd2684::tn + pMMB207red	Fluoresecent strain with transposon insertion in gene Bd2684	This study
Bd3852::tn	Transposon insertion in gene Bd3852, pilT	This study
Bd3852::tn + pMMB207red	Fluoresecent strain with transposon insertion in gene Bd3852, pilT	This study
V. cholerae strains	Genotype	Reference or Source
WT (∆ideA)	O1 Ogawa El Tor strain (HC1037), with in-frame deletion of ideA (RS00640) to increase competence.	Duncan et al. 2018
WT (∆ideA) + GFP	O1 Ogawa Haiti Wave 3 strain + constitutive GFP	Duncan et al. 2018
E. coli strains	Genotype	Reference or Source
MG1655	From the E. coli Genetic Stock Center, #6300	Guyer et al. 1981
WM3064	Diaminopimelic acid auxotroph, used for Tn-SphereSeq	Caiazza et al. 2007 (27)
