# Supplementary material for: High-Throughput Analysis of Gene Function in the Bacterial Predator Bdellovibrio bacteriovorus
Source: mBio. 2019 Jun 11;10(3):e01040-19. doi: 10.1128/mBio.01040-19 (PMC6561027; doi:10.1128/mBio.01040-19)
Supplement: DATA SET S2 [file mBio.01040-19-st002.xls]

## Sheet: Sheet1
Data Set S2. Full Tn-seq results
Locus	Tags	VCPL Avg W	VCPL Stdv	VCBF Avg W	VCBF Stdv	ECPL Avg W	ECPL Stdv	ECBF Avg W	ECBF Stdv	n	ProteinID	Note
EP01_RS00010	CDS,gene	0.507117	0.0217102	0.539207	0.1553	0.55808	0.202238	0.454782	0.0904695	3	hypothetical protein
EP01_RS00015	CDS,gene	2.21939	0.501229	2.06167	0.34289	1.39243	0.593108	1.89254	0.151518	3	hypothetical protein
EP01_RS00020	CDS,gene	2.79095	0.509559	2.45457	0.855865	2.00895	0.599315	2.2534	0.452284	3	hypothetical protein
EP01_RS00025	CDS,gene	1.93003	0.71455	1.63222	0.588548	1.68628	0.473402	1.6605	0.336653	3	hypothetical protein
EP01_RS00030	CDS,gene	2.20684	1.2624	1.14119	0.224294	1.8447	0.898657	1.8805	1.39152	3	hypothetical protein
EP01_RS00035	CDS,gene	1.58142	0.17799	1.75078	0.159514	1.36474	0.295102	1.42995	0.220358	3	hypothetical protein
EP01_RS00040	CDS,gene	ND	ND	ND	ND	ND	ND	ND	ND	3	mannose-1-phosphate guanylyltransferase/mannose-6-phosphate isomerase
EP01_RS00045	CDS,gene	0.359537	0.236971	0.638382	0.307775	0.305129	0.0881347	0.495988	0.0904199	3	TIGR00374 family protein
EP01_RS00050	CDS,gene	0.812905	0.319572	0.602626	0.152274	0.638844	0.0640071	0.707427	0.220658	3	histidinol-phosphatase
EP01_RS00055	CDS,gene	4.77658	4.34792	4.52687	4.41327	3.26864	2.16571	7.16014	7.5112	3	TIGR03546 family protein
EP01_RS00060	CDS,gene	1.76046	0.887916	1.44903	0.509639	1.87896	0.984418	1.50293	0.746934	3	TIGR03545 family protein
EP01_RS00065	CDS,gene	2.2748	0.533129	2.05725	0.319039	2.07089	0.22907	1.96677	0.136132	3	hypothetical protein
EP01_RS00070	CDS,gene	ND	ND	ND	ND	ND	ND	ND	ND	3	thiol:disulfide interchange protein tlpA
EP01_RS00075	CDS,gene	3.63714	3.50765	2.72452	2.40328	1.98778	1.10264	2.48204	1.27829	3	50S ribosomal protein L17
EP01_RS00080	CDS,gene	ND	ND	ND	ND	ND	ND	ND	ND	3	DNA-directed RNA polymerase subunit alpha
EP01_RS00085	CDS,gene	ND	ND	ND	ND	ND	ND	ND	ND	3	30S ribosomal protein S4
EP01_RS00090	CDS,gene	ND	ND	ND	ND	ND	ND	ND	ND	3	30S ribosomal protein S11
EP01_RS00095	CDS,gene	ND	ND	ND	ND	ND	ND	ND	ND	3	30S ribosomal protein S13
EP01_RS00100	CDS,gene	ND	ND	ND	ND	ND	ND	ND	ND	3	adenylate kinase
EP01_RS00105	CDS,gene	ND	ND	ND	ND	ND	ND	ND	ND	3	preprotein translocase subunit SecY
EP01_RS00110	CDS,gene	0.26827	0.13979	0.308513	0.115292	0.210296	0.085853	0.274794	0.20943	3	50S ribosomal protein L15
EP01_RS00115	CDS,gene	ND	ND	ND	ND	ND	ND	ND	ND	3	50S ribosomal protein L30
EP01_RS00120	CDS,gene	ND	ND	ND	ND	ND	ND	ND	ND	3	30S ribosomal protein S5
EP01_RS00125	CDS,gene	ND	ND	ND	ND	ND	ND	ND	ND	3	50S ribosomal protein L18
EP01_RS00130	CDS,gene	ND	ND	ND	ND	ND	ND	ND	ND	3	50S ribosomal protein L6
EP01_RS00135	CDS,gene	ND	ND	ND	ND	ND	ND	ND	ND	3	30S ribosomal protein S8
EP01_RS00140	CDS,gene	ND	ND	ND	ND	ND	ND	ND	ND	3	30S ribosomal protein S14
EP01_RS00145	CDS,gene	ND	ND	ND	ND	ND	ND	ND	ND	3	50S ribosomal protein L5
EP01_RS00150	CDS,gene	ND	ND	ND	ND	ND	ND	ND	ND	3	50S ribosomal protein L14
EP01_RS00155	CDS,gene	ND	ND	ND	ND	ND	ND	ND	ND	3	30S ribosomal protein S17
EP01_RS00160	CDS,gene	0.0761908	0.0772522	0.0138002	0.0239026	0.0583589	0.101081	0.00988801	0.0171265	3	50S ribosomal protein L29
EP01_RS00165	CDS,gene	ND	ND	ND	ND	ND	ND	ND	ND	3	50S ribosomal protein L16
EP01_RS00170	CDS,gene	4.84389	5.01721	0.278765	0.262467	0.163924	0.283924	5.99444	9.01256	3	30S ribosomal protein S3
EP01_RS00175	CDS,gene	ND	ND	ND	ND	ND	ND	ND	ND	3	50S ribosomal protein L22
EP01_RS00180	CDS,gene	ND	ND	ND	ND	ND	ND	ND	ND	3	30S ribosomal protein S19
EP01_RS00185	CDS,gene	ND	ND	ND	ND	ND	ND	ND	ND	3	50S ribosomal protein L2	rplB
EP01_RS00190	CDS,gene	ND	ND	ND	ND	ND	ND	ND	ND	3	50S ribosomal protein L23
EP01_RS00195	CDS,gene	ND	ND	ND	ND	ND	ND	ND	ND	3	50S ribosomal protein L4
EP01_RS00200	CDS,gene	ND	ND	ND	ND	ND	ND	ND	ND	3	50S ribosomal protein L3
EP01_RS00205	CDS,gene	ND	ND	ND	ND	ND	ND	ND	ND	3	30S ribosomal protein S10	rpsJ
EP01_RS00210	CDS,gene	0.517207	0.468338	1.52547	1.11174	2.24342	0.899077	2.56916	2.06162	3	elongation factor G 1	fusA
EP01_RS00215	CDS,gene	ND	ND	ND	ND	ND	ND	ND	ND	3	30S ribosomal protein S7
EP01_RS00220	CDS,gene	ND	ND	ND	ND	ND	ND	ND	ND	3	30S ribosomal protein S12
EP01_RS00225	CDS,gene	ND	ND	ND	ND	ND	ND	ND	ND	3	DNA-directed RNA polymerase subunit beta'
EP01_RS00230	CDS,gene	ND	ND	ND	ND	ND	ND	ND	ND	3	DNA-directed RNA polymerase subunit beta
EP01_RS00235	CDS,gene	1.37119	0.165282	1.32111	0.248793	1.57634	0.361519	1.16957	0.172126	3	hypothetical protein
EP01_RS00240	CDS,gene	2.2456	1.00944	1.78381	0.851518	0.548751	0.644952	1.36517	0.965828	3	50S ribosomal protein L7/L12
EP01_RS00245	CDS,gene	ND	ND	ND	ND	ND	ND	ND	ND	3	50S ribosomal protein L10
EP01_RS00250	CDS,gene	15.5314	20.9542	9.79186	15.2863	4.95386	4.96295	10.9772	16.0941	3	50S ribosomal protein L1
EP01_RS00255	CDS,gene	ND	ND	ND	ND	ND	ND	ND	ND	3	50S ribosomal protein L11
EP01_RS00260	CDS,gene	ND	ND	ND	ND	ND	ND	ND	ND	3	transcription termination/antitermination factor NusG
EP01_RS00265	CDS,gene	2.97765	1.93523	3.0442	1.6026	1.46546	1.43937	2.6537	0.76518	3	preprotein translocase subunit SecE
EP01_RS00270	gene,tRNA	ND	ND	ND	ND	ND	ND	ND	ND	3	tRNA-Trp
EP01_RS00275	CDS,gene	ND	ND	ND	ND	ND	ND	ND	ND	3	elongation factor Tu	tuf
EP01_RS00280	gene,tRNA	ND	ND	ND	ND	ND	ND	ND	ND	3	tRNA-Thr
EP01_RS00285	gene,tRNA	ND	ND	ND	ND	ND	ND	ND	ND	3	tRNA-Gly
EP01_RS00290	gene,tRNA	ND	ND	ND	ND	ND	ND	ND	ND	3	tRNA-Tyr
EP01_RS00295	gene,tRNA	ND	ND	ND	ND	ND	ND	ND	ND	3	tRNA-Thr
EP01_RS00300	CDS,gene	1.29764	0.170211	1.2825	0.137965	1.28601	0.198636	1.26425	0.0419677	3	RNA methyltransferase
EP01_RS00305	CDS,gene	1.04949	0.27892	1.03847	0.614478	0.957406	0.281973	0.825939	0.169159	3	orotidine 5'-phosphate decarboxylase
EP01_RS00310	CDS,gene	3.20405	2.41252	3.5975	2.31452	2.6229	0.754765	3.09597	1.89739	3	hypothetical protein
EP01_RS00315	CDS,gene	2.91215	1.24409	1.87879	0.505209	3.17545	1.61523	2.1553	0.730901	3	HAMP domain-containing protein
EP01_RS00320	CDS,gene	1.44595	0.137107	1.29202	0.157876	1.67024	0.24931	1.38402	0.152545	3	hypothetical protein
EP01_RS00325	CDS,gene	0.766071	0.29164	0.659013	0.349701	0.794611	0.380744	1.05811	0.442064	3	hypothetical protein
EP01_RS00330	CDS,gene	2.14442	0.530313	1.91839	0.605018	1.98712	0.713719	2.05807	0.550614	3	phosphoribosylformylglycinamidine cyclo-ligase
EP01_RS00335	CDS,gene	1.48839	0.127904	1.72708	0.831317	1.93444	0.514521	1.47617	0.466856	3	bifunctional phosphoribosylaminoimidazolecarboxamide formyltransferase/inosine monophosphate cyclohydrolase
EP01_RS00340	CDS,gene	2.54731	0.595636	2.57758	0.568893	2.4087	0.222489	2.29389	0.171302	3	phosphoribosylformylglycinamidine synthase
EP01_RS00345	CDS,gene	2.50141	0.608826	1.83576	0.310653	2.16007	0.334941	1.89566	0.293364	3	phosphoribosylformylglycinamidine synthase
EP01_RS00350	CDS,gene	0.3448	0.149267	0.329007	0.0974281	0.248229	0.0234131	0.263963	0.0836769	3	phosphoribosylglycinamide formyltransferase
EP01_RS00355	CDS,gene	2.34745	0.533889	1.69695	0.228154	2.44575	0.919488	1.63153	0.679835	3	phosphoribosylamine--glycine ligase
EP01_RS00360	CDS,gene	2.33088	0.66922	1.72393	0.536056	1.47452	0.233345	1.78832	0.382128	3	phosphoribosylaminoimidazolesuccinocarboxamide synthase
EP01_RS00365	CDS,gene	4.97223	3.76327	3.21053	1.53794	4.84113	3.13841	3.96806	3.02607	3	phosphoribosylaminoimidazole carboxylase
EP01_RS00370	CDS,gene	2.22403	0.231085	1.44706	0.102158	2.01348	0.408508	1.64616	0.310565	3	amidophosphoribosyltransferase
EP01_RS00375	CDS,gene	1.52704	0.193091	1.51926	0.308051	1.71423	0.252781	1.42206	0.265464	3	hypothetical protein
EP01_RS00380	CDS,gene	1.99464	0.327741	2.02347	0.147944	2.01042	0.25268	1.99582	0.247872	3	hypothetical protein
EP01_RS00385	CDS,gene	1.43499	0.0839821	1.25434	0.145708	1.4395	0.0910659	1.25285	0.0608688	3	hypothetical protein
EP01_RS00390	CDS,gene	1.92868	0.737788	1.77383	0.456677	1.77624	0.694252	1.63814	0.503472	3	L,D-transpeptidase
EP01_RS00395	CDS,gene	2.28456	0.399194	2.07963	0.403194	1.92177	0.231609	1.94827	0.217929	3	sigma factor regulation protein
EP01_RS00400	CDS,gene	0.782504	0.0896487	0.760087	0.102521	0.581706	0.0709459	0.673437	0.0389252	3	hypothetical protein
EP01_RS00405	CDS,gene	4.77155	2.12966	4.13026	1.05399	5.92914	2.32005	4.1557	1.4146	3	hypothetical protein
EP01_RS00410	CDS,gene	2.02212	0.336435	2.16851	0.390157	2.50932	1.17312	1.7071	0.473616	3	hypothetical protein
EP01_RS00415	CDS,gene	1.10714	0.178567	1.04096	0.199243	1.69246	0.287208	1.09742	0.246771	3	hypothetical protein
EP01_RS00420	CDS,gene	1.40059	0.114611	1.39417	0.37317	1.82748	0.612865	1.27853	0.128633	3	hypothetical protein
EP01_RS00425	CDS,gene	2.36196	0.541748	2.25253	0.227931	2.18844	0.0942336	2.35488	0.30659	3	flagellar motor protein MotB
EP01_RS00430	CDS,gene	2.32895	0.640666	1.90328	0.705065	2.04175	0.555002	1.92801	0.266859	3	motility protein A
EP01_RS00435	CDS,gene	1.36879	0.143807	1.57684	0.160896	1.41596	0.126464	1.47563	0.279247	3	hypothetical protein
EP01_RS00440	CDS,gene	2.80953	0.990794	3.01714	1.26113	2.96244	0.769294	2.71593	0.509135	3	hypothetical protein
EP01_RS00445	CDS,gene	1.04139	0.11904	0.983776	0.157151	1.35096	0.123549	1.20309	0.0904976	3	hypothetical protein
EP01_RS00450	CDS,gene	1.11367	0.263894	1.10776	0.160478	1.45296	0.138297	0.918237	0.117938	3	hypothetical protein
EP01_RS00455	CDS,gene	2.07277	0.155087	1.8057	0.192556	1.90334	0.0884163	1.83979	0.158865	3	hypothetical protein
EP01_RS00460	CDS,gene	1.8472	0.240265	1.74074	0.306366	1.6732	0.209429	1.69547	0.163032	3	hypothetical protein
EP01_RS00465	CDS,gene	2.21657	0.119668	2.04381	0.20997	2.11697	0.163996	1.93859	0.200137	3	hypothetical protein
EP01_RS00470	CDS,gene	1.7694	0.961836	1.74856	0.579021	1.57378	0.538374	1.64287	0.20149	3	hypothetical protein
EP01_RS00475	CDS,gene	2.51739	0.246324	2.35682	0.839158	2.89287	0.985763	2.97498	0.959565	3	hypothetical protein
EP01_RS00480	CDS,gene	2.02192	0.305538	1.68627	0.0398673	1.89076	0.331272	1.81753	0.121331	3	hypothetical protein
EP01_RS00485	CDS,gene	2.01772	1.25522	2.37594	0.784609	2.04998	0.764378	1.59734	1.02551	3	RNA-binding protein
EP01_RS00490	CDS,gene	ND	ND	ND	ND	ND	ND	ND	ND	3	proline--tRNA ligase
EP01_RS00495	CDS,gene	ND	ND	ND	ND	ND	ND	ND	ND	3	Fis family transcriptional regulator
EP01_RS00500	CDS,gene	ND	ND	ND	ND	ND	ND	ND	ND	3	PAS domain-containing sensor histidine kinase
EP01_RS00505	CDS,gene	ND	ND	ND	ND	ND	ND	ND	ND	3	6,7-dimethyl-8-ribityllumazine synthase
EP01_RS00510	CDS,gene	ND	ND	ND	ND	ND	ND	ND	ND	3	3,4-dihydroxy-2-butanone-4-phosphate synthase
EP01_RS00515	CDS,gene	ND	ND	ND	ND	ND	ND	ND	ND	3	riboflavin synthase
EP01_RS00520	CDS,gene	2.2373	0.0402183	1.10851	0.817793	2.1435	0.0112806	1.53123	0.659153	3	hypothetical protein
EP01_RS00525	CDS,gene	4.53435	3.54442	4.86515	5.29068	4.1866	3.48888	3.53276	2.89589	3	hypothetical protein
EP01_RS00530	CDS,gene	2.52921	0.441131	2.35296	0.333999	2.79881	0.684699	2.32727	0.410386	3	hypothetical protein
EP01_RS00535	CDS,gene	2.59753	0.64847	2.15388	0.136967	1.74268	0.333372	1.88656	0.739204	3	hypothetical protein
EP01_RS00540	CDS,gene	1.49943	0.159736	1.37136	0.144493	1.42084	0.325472	1.417	0.433386	3	capsular biosynthesis protein
EP01_RS00545	CDS,gene	0.760676	0.466245	1.51587	1.09684	1.05038	0.374997	0.888802	0.17615	3	methylglyoxal synthase
EP01_RS00550	CDS,gene	0.97662	0.0865661	1.07008	0.121274	1.14189	0.0327171	1.0279	0.238328	3	ATP-dependent chaperone ClpB
EP01_RS00555	CDS,gene	1.65832	0.308601	1.78257	0.473981	1.84697	0.629624	1.73362	0.289761	3	hypothetical protein
EP01_RS00560	CDS,gene	2.09589	0.445413	0.997994	0.450754	2.14379	0.293394	1.25291	0.508452	3	flagellin
EP01_RS00565	CDS,gene	1.74635	0.196582	1.2482	0.186719	1.80109	0.0932394	1.25513	0.122275	3	hypothetical protein
EP01_RS00570	CDS,gene	ND	ND	ND	ND	ND	ND	ND	ND	3	hypothetical protein
EP01_RS00575	CDS,gene	1.68077	0.0506853	1.52379	0.239153	1.45193	0.237384	1.53592	0.323924	3	selenocysteine lyase
EP01_RS00580	CDS,gene	2.21271	0.939827	2.37652	1.2449	2.13	0.823391	2.15534	0.745938	3	cyclic AMP receptor protein,catabolite gene activator
EP01_RS00585	CDS,gene	1.73912	0.390302	1.43919	0.118526	1.7596	0.293759	1.3731	0.245231	3	transcriptional regulator
EP01_RS00590	CDS,gene	1.934	0.781744	1.93447	0.656275	1.51944	0.184648	1.65286	0.168402	3	transporter
EP01_RS00595	CDS,gene	2.23666	1.81187	2.08698	1.16554	2.15663	1.4792	1.81089	0.688284	3	membrane protein
EP01_RS00600	CDS,gene	ND	ND	ND	ND	ND	ND	ND	ND	3	TetR family transcriptional regulator
EP01_RS00605	CDS,gene	1.39866	0.191234	1.22545	0.14474	1.41603	0.161915	1.52515	0.0909992	3	hypothetical protein
EP01_RS00610	CDS,gene	1.14644	0.155043	1.38502	0.0946669	1.61736	0.144133	1.45844	0.195148	3	hypothetical protein
EP01_RS00615	CDS,gene	1.30505	0.54116	1.06387	0.302608	1.73849	0.723563	1.33137	0.488542	3	sigma-54-dependent Fis family transcriptional regulator
EP01_RS00620	CDS,gene	0.60267	0.148729	1.05172	0.434167	1.33868	0.764827	1.47308	0.226844	3	site-specific recombinase
EP01_RS00625	CDS,gene	2.24831	1.02289	1.69822	0.17176	1.85982	0.619798	2.36896	0.86093	3	DNA repair protein RecO
EP01_RS00630	CDS,gene	0.133297	0.0584755	2.0118	0.659802	1.34421	0.149973	1.62083	0.295293	3	hypothetical protein
EP01_RS00635	CDS,gene	1.40725	0.17309	1.35763	0.131453	1.55414	0.11164	1.45967	0.153011	3	hypothetical protein
EP01_RS00640	CDS,gene	2.23763	1.83505	2.55812	1.20145	3.20319	2.04757	2.1572	0.861342	3	acyl-CoA desaturase
EP01_RS00645	CDS,gene	1.83186	0.187634	1.49146	0.210259	1.50474	0.169965	1.73222	0.536317	3	hypothetical protein
EP01_RS00650	CDS,gene	1.21083	0.104864	1.23326	0.0937449	1.45414	0.0323543	1.07487	0.0867562	3	hypothetical protein
EP01_RS00655	CDS,gene	1.8135	0.238874	1.73449	0.242063	2.01004	0.0288437	1.68878	0.168319	3	hypothetical protein
EP01_RS00660	CDS,gene	1.69157	0.139374	1.69043	0.180987	1.4623	0.114503	1.49249	0.358456	3	adenylate/guanylate cyclase domain-containing protein
EP01_RS00665	CDS,gene	1.5778	0.450058	1.5394	0.260858	1.89938	0.647748	1.53964	0.193544	3	hypothetical protein
EP01_RS00670	CDS,gene	1.24452	0.202356	1.05779	0.0359698	1.42167	0.244752	1.08469	0.152501	3	hypothetical protein
EP01_RS00675	CDS,gene	1.93746	0.0309669	1.67474	0.408443	1.12654	0.3639	1.59961	0.433425	3	hypothetical protein
EP01_RS00680	CDS,gene	1.87418	0.277022	1.48741	0.228599	1.41921	0.120231	1.78238	0.246048	3	hypothetical protein
EP01_RS00685	CDS,gene	2.05364	0.6294	1.83599	0.323839	1.70868	0.18808	1.60648	0.32789	3	LysR family transcriptional regulator
EP01_RS00690	CDS,gene	1.30713	0.24632	1.34185	0.186777	1.26806	0.138313	1.18333	0.112275	3	membrane protein
EP01_RS00695	CDS,gene	1.86238	0.107034	1.60355	0.572743	1.70503	0.542416	1.69893	0.239836	3	2'-5' RNA ligase
EP01_RS00700	CDS,gene	3.04806	1.30933	3.09974	1.1392	3.15224	1.68602	2.55717	0.763529	3	hypothetical protein
EP01_RS00705	CDS,gene	0.24345	0.212367	0.882852	0.53416	1.24234	1.19467	1.30308	0.76159	3	NADH-quinone oxidoreductase subunit I
EP01_RS00710	CDS,gene	5.05267	8.57732	0.211271	0.365933	1.17556	1.03619	2.8371	3.38345	3	NADH dehydrogenase
EP01_RS00715	CDS,gene	ND	ND	ND	ND	ND	ND	ND	ND	3	NADH-quinone oxidoreductase subunit F
EP01_RS00720	CDS,gene	ND	ND	ND	ND	ND	ND	ND	ND	3	NADH dehydrogenase
EP01_RS00725	CDS,gene	ND	ND	ND	ND	ND	ND	ND	ND	3	NADH-quinone oxidoreductase subunit C/D
EP01_RS00730	CDS,gene	ND	ND	ND	ND	ND	ND	ND	ND	3	NADH-quinone oxidoreductase subunit B
EP01_RS00735	CDS,gene	1.24528	0.536186	1.20706	0.373091	1.00766	0.608608	1.35891	0.237922	3	protease
EP01_RS00740	CDS,gene	11.8361	14.6319	7.77925	8.97906	5.76183	6.26906	9.83591	8.28671	3	polyisoprenoid-binding protein
EP01_RS00745	CDS,gene	1.25554	0.0673653	1.05617	0.289207	0.983314	0.177767	0.938219	0.222312	3	hypothetical protein
EP01_RS00750	CDS,gene	1.10725	0.0749614	1.17542	0.0364318	1.10578	0.191392	1.19732	0.312379	3	DUF2063 domain-containing protein
EP01_RS00755	CDS,gene	1.43979	0.109947	1.3938	0.0692933	1.58317	0.145055	1.43286	0.0501374	3	methyl-accepting chemotaxis protein
EP01_RS00760	CDS,gene	2.04108	0.125357	1.88426	0.0776274	1.91295	0.182932	1.89876	0.352047	3	hypothetical protein
EP01_RS00765	CDS,gene	1.60111	0.0473409	1.48633	0.0359726	1.77691	0.108444	1.37455	0.16177	3	hypothetical protein
EP01_RS00770	CDS,gene	1.40524	0.242324	1.32537	0.256703	1.55433	0.168202	1.35306	0.166753	3	hypothetical protein
EP01_RS00775	CDS,gene	1.81945	0.0935381	1.95611	0.216485	1.66312	0.29574	1.59088	0.246794	3	malonyl CoA-ACP transacylase
EP01_RS00780	CDS,gene	0.852605	0.10138	0.69851	0.0902238	0.838139	0.185064	0.745393	0.0200597	3	hypothetical protein
EP01_RS00785	CDS,gene	1.4846	0.546493	1.78018	0.985785	1.86806	0.64765	1.7212	0.909381	3	transcriptional regulator
EP01_RS00790	CDS,gene	1.0611	0.136198	0.974957	0.131582	0.864766	0.140554	0.972524	0.21829	3	hypothetical protein
EP01_RS00795	CDS,gene	1.43739	0.114773	1.34993	0.0882703	1.23662	0.159198	1.37766	0.221043	3	multidrug ABC transporter ATPase
EP01_RS00800	CDS,gene	1.77074	0.379004	0.918872	0.802909	2.08095	0.726987	1.23147	0.290828	3	hypothetical protein
EP01_RS00805	CDS,gene	1.96758	0.352703	0.932247	0.0426289	1.64338	0.272379	1.16339	0.532042	3	hypothetical protein
EP01_RS00810	CDS,gene	1.66173	0.0878161	1.45243	0.131148	1.6755	0.150166	1.4307	0.136875	3	transcriptional regulator
EP01_RS00815	CDS,gene	1.45789	0.382959	1.44205	0.357299	1.42358	0.427196	1.24995	0.270269	3	thioesterase
EP01_RS00820	CDS,gene	1.58166	0.0710659	1.80277	0.355435	1.56985	0.133494	1.54682	0.184897	3	phosphonate ABC transporter, permease protein PhnE
EP01_RS00825	CDS,gene	1.5267	0.635851	1.85381	0.679023	1.79455	0.471321	2.51645	0.936349	3	phosphonate ABC transporter ATP-binding protein
EP01_RS00830	CDS,gene	1.43727	0.435989	1.05209	0.323039	1.43041	0.457445	1.07438	0.149741	3	phosphonates-binding protein
EP01_RS00835	CDS,gene	2.99368	0.739076	2.76795	1.26517	3.59387	1.28512	2.39498	0.61946	3	hypothetical protein
EP01_RS00840	CDS,gene	2.03758	1.04093	1.88086	0.692955	3.50785	2.04372	2.41603	1.18864	3	16S rRNA (cytidine(1402)-2'-O)-methyltransferase
EP01_RS00845	CDS,gene	1.51408	0.136069	1.53054	0.14663	1.59411	0.424918	1.32288	0.134818	3	ATP-dependent helicase HrpB
EP01_RS00850	CDS,gene	1.22395	0.348467	1.09077	0.142806	1.60255	0.53625	1.24651	0.429043	3	hypothetical protein
EP01_RS00855	CDS,gene	ND	ND	ND	ND	ND	ND	ND	ND	3	hypothetical protein
EP01_RS00860	CDS,gene	1.81044	0.557095	1.46095	0.0938956	2.05821	0.346238	1.45906	0.248266	3	30S ribosomal protein S4
EP01_RS00865	CDS,gene	3.19969	0.682746	1.94526	0.410089	2.39008	0.889101	2.96522	0.819592	3	hypothetical protein
EP01_RS00870	CDS,gene	ND	ND	ND	ND	ND	ND	ND	ND	3	serine O-acetyltransferase
EP01_RS00875	CDS,gene	1.78171	0.106472	1.38944	0.143955	1.87482	0.164524	1.37005	0.137141	3	HD-hydrolase
EP01_RS00880	CDS,gene	1.40351	0.045826	2.09795	0.535946	2.53512	0.809384	1.84333	0.358816	3	hypothetical protein
EP01_RS00885	CDS,gene	0.117559	0.0148	0.35982	0.50012	0.58021	0.215179	0.453496	0.270801	3	hypothetical protein
EP01_RS00890	CDS,gene	0.261911	0.453644	0.99629	1.72562	0	0	0.0291911	0.0505605	3	ABC organic solvent transporter solute-binding substrate-binding protein
EP01_RS00895	CDS,gene	ND	ND	ND	ND	ND	ND	ND	ND	3	ABC transporter ATP-binding protein
EP01_RS00900	CDS,gene	1.06308	0.985478	1.6547	1.58021	1.07057	0.245986	1.30548	0.345115	3	ABC organic solvent resistance transporter permease
EP01_RS00905	CDS,gene	1.302	0.425479	0.497027	0.16238	0.138855	0.0664408	0.417699	0.0959966	3	alanine racemase
EP01_RS00910	CDS,gene	0.314932	0.10584	0.556059	0.172187	0.415301	0.0623125	0.691348	0.0728214	3	GGDEF domain-containing protein
EP01_RS00915	CDS,gene	0.0723159	0.0626609	0.696872	0.782747	0.522042	0.224998	0.439723	0.423741	3	two-component sensor histidine kinase
EP01_RS00920	CDS,gene	ND	ND	ND	ND	ND	ND	ND	ND	3	L-aspartate oxidase
EP01_RS00925	CDS,gene	0.619411	0.177892	0.784344	0.154075	1.06366	0.124146	0.820966	0.161045	3	lysophospholipase
EP01_RS00930	CDS,gene	0	0	0.0612895	0.106157	0.0851015	0.1474	11.9989	20.4785	3	hypothetical protein
EP01_RS00935	CDS,gene	4.60165	0.990009	3.00102	0.312881	5.23777	1.54907	4.01593	1.06616	3	short-chain dehydrogenase
EP01_RS00940	CDS,gene	1.85804	0.49466	1.84381	0.860207	2.60321	0.617709	1.69712	0.711405	3	ribonuclease HI
EP01_RS00945	CDS,gene	1.63945	0.164271	1.55086	0.163293	1.77377	0.325552	1.59169	0.352821	3	hypothetical protein
EP01_RS00950	CDS,gene	2.29426	0.199692	1.66113	0.406047	1.98147	0.262948	1.77184	0.084175	3	hypothetical protein
EP01_RS00955	CDS,gene	1.68138	0.250734	1.69655	0.212551	1.76527	0.124993	1.52355	0.225887	3	hypothetical protein
EP01_RS00960	CDS,gene	1.76082	0.0727443	1.75662	0.278496	1.65497	0.186416	1.66607	0.124093	3	hypothetical protein
EP01_RS00965	CDS,gene	1.51211	0.242896	1.28579	0.131546	1.22489	0.124647	1.29635	0.272091	3	hypothetical protein
EP01_RS00970	CDS,gene	0.899743	0.128179	1.19431	0.144888	1.17128	0.532125	0.981846	0.331012	3	hypothetical protein
EP01_RS00975	CDS,gene	2.98066	0.537168	2.38244	0.807761	2.7458	0.579273	2.24502	0.594998	3	PilZ domain-containing protein
EP01_RS00980	CDS,gene	ND	ND	ND	ND	ND	ND	ND	ND	3	exonuclease RexA
EP01_RS00985	CDS,gene	ND	ND	ND	ND	ND	ND	ND	ND	3	exonuclease
EP01_RS00990	CDS,gene	1.40206	0.381529	1.48318	0.225116	1.52082	0.18977	1.48807	0.138636	3	hypothetical protein
EP01_RS00995	CDS,gene	1.34962	0.0764286	1.43592	0.0949686	1.76193	0.221709	1.49945	0.141492	3	hypothetical protein
EP01_RS01000	CDS,gene	1.44391	0.0773161	1.19544	0.199569	1.1472	0.100613	1.30281	0.266376	3	hypothetical protein
EP01_RS01005	CDS,gene	1.26126	0.209535	1.2847	0.385162	1.23601	0.150256	1.18407	0.0702155	3	hypothetical protein
EP01_RS01010	CDS,gene	0.677667	0.138283	0.611836	0.17361	1.0815	0.311899	0.510296	0.100613	3	hypothetical protein
EP01_RS01015	CDS,gene	1.04562	0.189344	1.12604	0.071933	1.42702	0.0478954	1.16485	0.0507262	3	hypothetical protein
EP01_RS01020	CDS,gene	0.327475	0.141064	0.493153	0.169589	0.236934	0.226075	0.399772	0.356737	3	dephospho-CoA kinase
EP01_RS01025	CDS,gene	0.00311691	0.00102479	0.037474	0.0448847	0.0116413	0.00494967	0.0502774	0.0369364	3	hypothetical protein
EP01_RS01030	CDS,gene	1.82576	0.297024	1.91502	0.229843	1.89417	0.0125016	1.72002	0.280677	3	long-chain fatty acid--CoA ligase
EP01_RS01035	CDS,gene	1.28256	0.122462	1.43012	0.249702	1.58474	0.473361	1.39358	0.466161	3	hypothetical protein
EP01_RS01040	CDS,gene	1.3094	0.25371	1.58392	0.270463	1.63162	0.244951	1.41892	0.302838	3	AMP-ligase
EP01_RS01045	CDS,gene	1.61348	0.299281	1.74701	0.212573	2.1105	0.256155	1.871	0.233086	3	manganese transporter permease
EP01_RS01050	CDS,gene	1.34176	0.275003	1.66454	0.081773	1.61558	0.274494	1.71497	0.414161	3	phosphoenolpyruvate synthase
EP01_RS01055	CDS,gene	1.94326	0.139471	1.99505	0.634954	2.15197	0.725767	2.04516	0.281282	3	hypothetical protein
EP01_RS01060	CDS,gene	1.25787	0.266394	1.28673	0.236653	1.21554	0.141212	1.20932	0.354908	3	hypothetical protein
EP01_RS01065	CDS,gene	1.72299	0.502632	2.11375	0.578437	1.77049	0.358221	1.99562	0.329552	3	transferase
EP01_RS01070	CDS,gene	1.80152	0.277895	1.77856	0.227465	1.96968	0.397102	2.00324	0.478173	3	hypothetical protein
EP01_RS01075	CDS,gene	2.15641	0.30161	1.5772	0.603192	2.71636	0.949151	1.97643	0.668878	3	outer membrane lipoprotein-sorting protein
EP01_RS01080	CDS,gene	1.63888	0.352051	2.09043	0.360482	1.81671	0.195529	1.75371	0.373786	3	dehydrogenase
EP01_RS01085	CDS,gene	2.02354	0.517232	2.20441	0.397326	2.11029	0.594171	1.82482	0.414933	3	dehydrogenase
EP01_RS01090	CDS,gene	2.2551	0.191228	2.31366	0.308011	2.54774	0.245343	2.40732	0.410856	3	kinase
EP01_RS01095	CDS,gene	1.02139	0.0710014	1.07853	0.03765	1.07842	0.127949	0.966998	0.0549251	3	hypothetical protein
EP01_RS01100	CDS,gene	2.23371	0.527764	2.09935	0.18082	2.24716	0.865148	1.80862	0.339683	3	lipoprotein ABC transporter permease
EP01_RS01105	CDS,gene	2.31201	0.575657	2.00927	0.806981	2.52679	0.505097	2.29697	0.427898	3	ABC transporter ATP-binding protein
EP01_RS01110	CDS,gene	2.61377	0.829514	2.14223	0.367349	1.90662	0.784351	1.96851	0.410987	3	hypothetical protein
EP01_RS01115	CDS,gene	0.950386	0.242966	0.867031	0.08856	0.939775	0.234278	0.965799	0.0570369	3	hypothetical protein
EP01_RS01120	CDS,gene	1.53315	0.121724	1.72637	0.358483	1.75455	0.319751	1.65265	0.277987	3	hypothetical protein
EP01_RS01125	CDS,gene	2.67256	1.53544	2.04795	0.650814	1.51969	0.772262	1.77275	0.624577	3	hypothetical protein
EP01_RS01130	CDS,gene	1.27764	1.34997	2.43897	2.95704	1.33708	0.705022	1.66311	1.6272	3	peptidase M3
EP01_RS01135	CDS,gene	ND	ND	ND	ND	ND	ND	ND	ND	3	NAD(+) kinase
EP01_RS01140	CDS,gene	2.45934	0.856982	1.99666	0.885657	2.2958	1.0654	1.96713	0.726213	3	DNA repair protein RecN
EP01_RS01145	CDS,gene	1.86563	0.29708	1.42032	0.309597	1.24874	0.0652206	1.48253	0.194053	3	nucleoside-diphosphate sugar epimerase
EP01_RS01150	CDS,gene	1.23663	0.0959778	1.24922	0.111875	1.27878	0.18875	1.2029	0.0774154	3	oligopeptidase B
EP01_RS01155	CDS,gene	2.41713	0.112419	1.98193	0.302693	2.59986	0.366453	1.96782	0.173778	3	L,D-transpeptidase
EP01_RS01160	CDS,gene	2.50785	0.174308	2.01598	0.0791384	1.78204	0.391826	1.85081	0.302062	3	chemotaxis protein
EP01_RS01165	CDS,gene	1.70499	0.142037	1.81202	0.0748379	1.77609	0.170114	1.66083	0.0476423	3	aconitate hydratase
EP01_RS01170	CDS,gene	2.61721	0.819674	2.33799	1.29242	2.2575	0.504962	2.33708	0.738806	3	NUDIX hydrolase
EP01_RS01175	CDS,gene	1.47053	0.224078	1.34229	0.228418	1.2629	0.027772	1.22519	0.084378	3	hypothetical protein
EP01_RS01180	CDS,gene	2.33239	0.371848	2.65132	0.0695539	2.94335	0.510137	2.56338	0.46541	3	hypothetical protein
EP01_RS01185	CDS,gene	2.40987	0.745596	2.22499	0.876505	1.74977	0.466264	1.91956	0.329769	3	cell wall anchor protein
EP01_RS01190	CDS,gene	1.7653	0.262269	1.59919	0.16507	1.67175	0.163026	1.61572	0.384863	3	hypothetical protein
EP01_RS01195	CDS,gene	2.00939	0.13973	1.85784	0.567554	1.80706	0.596884	2.01123	0.365085	3	homogentisate 1,2-dioxygenase
EP01_RS01200	CDS,gene	1.69937	0.394739	1.97571	0.277556	1.93955	0.366607	1.91053	0.529963	3	SAM-dependent methyltransferase
EP01_RS01205	CDS,gene	2.41604	0.62632	2.10247	0.597758	3.21737	0.624011	2.43075	0.618102	3	hypothetical protein
EP01_RS01210	CDS,gene	ND	ND	ND	ND	ND	ND	ND	ND	3	UDP-2,3-diacylglucosamine hydrolase
EP01_RS01215	CDS,gene	ND	ND	ND	ND	ND	ND	ND	ND	3	cell division protein FtsZ
EP01_RS01220	CDS,gene	ND	ND	ND	ND	ND	ND	ND	ND	3	cell division protein FtsA
EP01_RS01225	CDS,gene	ND	ND	ND	ND	ND	ND	ND	ND	3	cell division protein
EP01_RS01230	CDS,gene	2.78285	1.04501	2.17692	0.228946	2.50554	0.342603	2.4778	1.06542	3	chemotaxis protein
EP01_RS01235	CDS,gene	1.65937	0.592435	1.50149	0.305808	1.84089	0.30525	1.61825	0.474041	3	universal stress protein
EP01_RS01240	CDS,gene	1.86319	0.571088	1.91553	0.396813	2.22608	0.482116	1.62547	0.249004	3	chemotaxis protein
EP01_RS01245	CDS,gene	0.755577	0.108968	0.742507	0.133024	0.807672	0.148444	0.808553	0.138732	3	hypothetical protein
EP01_RS01250	CDS,gene	2.16809	0.649954	2.14895	0.709767	2.3907	1.39402	2.35864	0.989705	3	D-glycerate dehydrogenase
EP01_RS01255	CDS,gene	ND	ND	ND	ND	ND	ND	ND	ND	3	UDP-N-acetylmuramate--L-alanine ligase
EP01_RS01260	CDS,gene	ND	ND	ND	ND	ND	ND	ND	ND	3	UDP-N-acetylglucosamine--N-acetylmuramyl- (pentapeptide) pyrophosphoryl-undecaprenol N-acetylglucosamine transferase
EP01_RS01265	CDS,gene	ND	ND	ND	ND	ND	ND	ND	ND	3	cell division protein FtsW
EP01_RS01270	CDS,gene	0.799311	0.0898813	0.844202	0.197115	1.01432	0.359179	0.661599	0.165204	3	hypothetical protein
EP01_RS01275	CDS,gene	ND	ND	ND	ND	ND	ND	ND	ND	3	UDP-N-acetylmuramoyl-L-alanine--D-glutamate ligase
EP01_RS01280	CDS,gene	ND	ND	ND	ND	ND	ND	ND	ND	3	phospho-N-acetylmuramoyl-pentapeptide- transferase	mraY
EP01_RS01285	CDS,gene	1.47812	0.50968	1.31858	0.301743	2.13158	0.405965	1.59184	0.369984	3	CBS domain-containing protein
EP01_RS01290	CDS,gene	ND	ND	ND	ND	ND	ND	ND	ND	3	UDP-N-acetylmuramoylalanyl-D-glutamyl-2, 6-diaminopimelate--D-alanyl-D-alanine ligase
EP01_RS01295	CDS,gene	ND	ND	ND	ND	ND	ND	ND	ND	3	UDP-N-acetylmuramoyl-L-alanyl-D-glutamate--2, 6-diaminopimelate ligase
EP01_RS01300	CDS,gene	1.28935	0.309598	1.34033	0.411667	1.49165	0.355734	1.01726	0.310461	3	serine esterase
EP01_RS01305	CDS,gene	1.95575	0.274651	1.82828	0.27046	1.66401	0.26625	1.69898	0.729277	3	hypothetical protein
EP01_RS01310	CDS,gene	1.17611	0.192389	1.04902	0.173891	1.20026	0.327219	1.04095	0.165439	3	cyclic nucleotide-binding protein
EP01_RS01315	CDS,gene	3.53591	1.30987	2.6715	0.491951	1.98818	0.254145	2.43636	0.609174	3	UDP-2,3-diacylglucosamine hydrolase
EP01_RS01320	CDS,gene	1.60943	0.126073	1.33613	0.287324	1.85185	0.56433	1.65781	0.372429	3	ATP-dependent DNA helicase RecQ
EP01_RS01325	CDS,gene	2.26266	0.585219	1.99161	0.758658	2.89789	1.0325	2.22114	0.808468	3	class D beta-lactamase
EP01_RS01330	CDS,gene	6.38535	7.20346	3.15593	4.33018	1.43001	1.35644	2.38625	1.35729	3	cell division protein
EP01_RS01335	CDS,gene	ND	ND	ND	ND	ND	ND	ND	ND	3	hypothetical protein
EP01_RS01340	CDS,gene	1.04625	0.200023	0.818994	0.170363	1.10932	0.365348	0.972134	0.492966	3	ribosomal RNA small subunit methyltransferase H
EP01_RS01345	CDS,gene	2.75481	0.567753	2.59603	0.337601	2.55655	0.5221	2.73403	0.379408	3	hypothetical protein
EP01_RS01350	CDS,gene	1.4627	0.267064	1.57645	0.185707	1.49563	0.0828735	1.62362	0.540956	3	uracil phosphoribosyltransferase
EP01_RS01355	CDS,gene	ND	ND	ND	ND	ND	ND	ND	ND	3	hypoxanthine phosphoribosyltransferase
EP01_RS01360	CDS,gene	1.83075	0.624765	1.69859	0.589139	1.92394	0.124739	1.51935	0.282502	3	hypothetical protein
EP01_RS01365	CDS,gene	1.44914	0.37365	1.4897	0.324158	1.66755	0.156639	1.63545	0.165606	3	hypothetical protein
EP01_RS01370	CDS,gene	2.26209	0.257474	2.11875	0.308679	2.4345	0.265136	2.00611	0.222742	3	UPF0016 family membrane protein
EP01_RS01375	CDS,gene	1.43738	0.427396	1.34985	0.215231	1.21565	0.194158	1.27816	0.181685	3	Sco1/SenC family protein
EP01_RS01380	CDS,gene	2.5358	0.872377	2.04051	1.29785	4.11095	3.14518	3.24977	1.51414	3	hypothetical protein
EP01_RS01385	CDS,gene	2.37164	0.40362	2.10894	0.145993	2.12507	0.323676	2.13228	0.454622	3	hypothetical protein
EP01_RS01390	CDS,gene	1.03445	0.136616	0.929904	0.0855723	1.02317	0.226809	1.00641	0.22023	3	quercetin 2,3-dioxygenase
EP01_RS01395	CDS,gene	2.15431	0.533758	1.84436	0.806275	1.3004	0.541071	1.78982	0.509549	3	LysR family transcriptional regulator
EP01_RS01400	CDS,gene	ND	ND	ND	ND	ND	ND	ND	ND	3	thymidylate synthase
EP01_RS01405	CDS,gene	1.31929	0.295935	1.14339	0.306014	1.47831	0.300826	1.19123	0.182992	3	hypothetical protein
EP01_RS01410	CDS,gene	0.783942	0.182908	1.6391	0.406066	1.37282	0.186943	1.43952	0.407304	3	PilZ domain-containing protein
EP01_RS01415	CDS,gene	ND	ND	ND	ND	ND	ND	ND	ND	3	UDP-N-acetylenolpyruvoylglucosamine reductase
EP01_RS01420	CDS,gene	1.59483	0.0542697	1.54732	0.216569	1.26418	0.170586	1.41494	0.263841	3	zinc carboxypeptidase
EP01_RS01425	CDS,gene	2.84475	0.646826	2.56222	0.658245	2.53762	0.0704667	2.57977	0.521802	3	hypothetical protein
EP01_RS01430	CDS,gene	1.53701	0.682512	1.61347	0.871405	1.93864	0.867921	1.71208	0.484351	3	glutathione S-transferase
EP01_RS01435	CDS,gene	2.13892	0.158035	1.94893	0.0546862	1.50379	0.0716952	1.88944	0.247694	3	serine protease precursor
EP01_RS01440	CDS,gene	1.43664	0.323509	1.40334	0.152831	1.73744	0.49269	1.50035	0.526976	3	hypothetical protein
EP01_RS01445	CDS,gene	0.890283	0.165254	1.03682	0.0344104	0.911052	0.128943	1.04599	0.206654	3	hypothetical protein
EP01_RS01450	CDS,gene	1.65974	0.124829	1.48404	0.252501	1.24979	0.319129	1.45382	0.186423	3	TetR family transcriptional regulator
EP01_RS01455	CDS,gene	1.85562	0.304095	1.70372	0.0950907	1.44394	0.30609	1.6622	0.462037	3	murein transglycosylase
EP01_RS01460	CDS,gene	1.07967	0.114353	1.10368	0.175911	0.899401	0.0563644	1.25413	0.224491	3	D-alanyl-D-alanine carboxypeptidase
EP01_RS01465	CDS,gene	0.187324	0.0313452	0.190778	0.0487696	0.0130977	0.00776779	0.201961	0.0225677	3	hypothetical protein
EP01_RS01470	CDS,gene	1.77118	0.115551	1.7356	0.152855	1.64779	0.179199	1.668	0.0480175	3	hypothetical protein
EP01_RS01475	CDS,gene	2.80736	0.344637	2.51876	0.484618	3.15472	0.157471	2.73005	0.116954	3	hypothetical protein
EP01_RS01480	CDS,gene	2.14514	0.2782	1.90403	0.138666	1.90819	0.173316	1.92215	0.281025	3	GTPase HflX
EP01_RS01485	CDS,gene	1.30211	0.139452	1.30573	0.20088	1.15946	0.191029	1.21413	0.211577	3	delta-60 repeat domain-containing protein
EP01_RS01490	CDS,gene	0.983458	0.0171257	1.11758	0.171307	1.36021	0.0789452	1.06608	0.0854519	3	exonuclease
EP01_RS01495	CDS,gene	1.33884	0.270357	1.46389	0.268154	1.41498	0.297861	1.43897	0.427247	3	hypothetical protein
EP01_RS01500	CDS,gene	3.67145	0.559501	1.99814	0.117768	2.00581	0.238075	2.02936	0.098498	3	chemotaxis protein MotB
EP01_RS01505	CDS,gene	3.11386	0.510823	1.9788	0.0855647	2.08708	0.216103	1.95019	0.287484	3	flagellar motor protein MotA
EP01_RS01510	CDS,gene	2.40412	0.106904	1.58962	0.161762	2.25489	0.126889	1.96923	0.373266	3	thiol:disulfide interchange protein
EP01_RS01515	CDS,gene	2.00875	0.0611426	1.88335	0.0546387	1.89994	0.334868	1.98297	0.378943	3	chemotaxis protein
EP01_RS01520	CDS,gene	1.44832	0.147568	1.56977	0.104246	1.50631	0.113838	1.38386	0.126418	3	DUF5020 domain-containing protein
EP01_RS01525	CDS,gene	1.97919	0.314781	1.88682	0.0963152	1.96919	0.212239	1.85227	0.36161	3	VWA domain-containing protein
EP01_RS01530	CDS,gene	2.08982	0.380871	2.0538	0.275823	2.04503	0.293605	2.20092	0.481757	3	membrane protein
EP01_RS01535	CDS,gene	2.77328	0.266202	2.01653	0.841017	2.34419	0.69601	2.67406	1.03095	3	hypothetical protein
EP01_RS01540	CDS,gene	2.09218	0.189447	1.8255	0.255415	2.01376	0.447829	1.86169	0.181653	3	hypothetical protein
EP01_RS01545	CDS,gene	1.61921	0.607496	1.466	0.491113	1.55054	0.641169	1.38011	0.691197	3	pseudouridylate synthase
EP01_RS01550	CDS,gene	2.07619	0.325042	2.16075	0.163729	1.9371	0.343656	2.07386	0.501886	3	EamA family transporter
EP01_RS01555	CDS,gene	1.76828	0.134761	1.57031	0.125423	1.42022	0.0321968	1.61114	0.152595	3	peptidase S74
EP01_RS01560	CDS,gene,repeat_region,repeat_region	1.69243	0.100814	1.60838	0.153609	1.65492	0.110965	1.46735	0.127783	3	peptidase S74
EP01_RS01565	CDS,gene	1.7945	0.232332	1.39641	0.182877	1.56811	0.148709	1.51402	0.207863	3	hypothetical protein
EP01_RS01570	CDS,gene	1.55337	0.123867	1.33022	0.266792	1.71463	0.0897288	1.6349	0.251837	3	hypothetical protein
EP01_RS01575	CDS,gene	1.43978	0.266455	1.18778	0.0844399	0.973572	0.133691	1.26391	0.343798	3	membrane protein
EP01_RS01580	CDS,gene	2.00448	0.35127	1.62549	0.178119	1.4077	0.269288	1.79025	0.32838	3	hypothetical protein
EP01_RS01585	CDS,gene	2.98641	0.851965	1.92644	0.505539	1.34684	0.266849	1.99087	0.833633	3	metalloendopeptidase
EP01_RS01590	CDS,gene	ND	ND	ND	ND	ND	ND	ND	ND	3	glycerol-3-phosphate cytidylyltransferase
EP01_RS01595	CDS,gene	2.03981	0.375063	2.15561	0.555142	2.16793	0.555777	2.27176	0.683302	3	hypothetical protein
EP01_RS01600	CDS,gene	1.95323	0.216276	1.87319	0.0884452	1.37895	0.212837	1.67843	0.328425	3	hypothetical protein
EP01_RS01605	CDS,gene	2.62734	0.224179	2.32781	0.134349	1.95231	0.339458	2.26493	0.517271	3	zinc/iron-chelating domain-containing protein
EP01_RS01610	CDS,gene	0.964686	0.0846879	0.87264	0.0462672	1.39446	0.187986	0.996807	0.128433	3	polysaccharide deacetylase
EP01_RS01615	CDS,gene	1.44516	0.195936	1.59076	0.267643	1.90433	0.380855	1.68443	0.396818	3	hypothetical protein
EP01_RS01620	CDS,gene	1.70553	0.204363	1.51976	0.234892	1.74545	0.166874	1.54506	0.184689	3	MFS transporter
EP01_RS01625	CDS,gene	2.26992	0.127274	1.95355	0.271568	1.76156	0.118197	1.97179	0.165644	3	hypothetical protein
EP01_RS01630	CDS,gene	1.57469	0.217858	1.34085	0.187299	1.76972	0.128944	1.43803	0.201298	3	hypothetical protein
EP01_RS01635	CDS,gene	2.7662	0.737904	1.79325	0.191119	1.85292	0.759545	2.12356	0.702288	3	hypothetical protein
EP01_RS01640	CDS,gene	1.58041	0.135281	1.35659	0.208364	1.16371	0.05984	1.40086	0.134771	3	hypothetical protein
EP01_RS01645	CDS,gene	1.19463	0.194283	1.10074	0.236491	1.23991	0.258076	1.12903	0.107261	3	molecular chaperone DnaK
EP01_RS01650	CDS,gene	1.53637	0.30678	1.61285	0.334157	1.45917	0.252237	1.60021	0.393326	3	hypothetical protein
EP01_RS01655	CDS,gene	1.41142	0.166604	1.49999	0.166068	1.34541	0.30021	1.25146	0.218518	3	dioxygenase
EP01_RS01660	CDS,gene	0.610217	0.0842211	0.719701	0.157282	0.817891	0.173675	0.544962	0.040518	3	serine esterase
EP01_RS01665	CDS,gene	2.36328	0.606716	2.18412	0.805495	2.33577	0.723683	2.12381	0.367125	3	membrane protein
EP01_RS01670	CDS,gene	1.22143	0.111205	1.19131	0.187827	1.36019	0.120687	1.20871	0.196343	3	hypothetical protein
EP01_RS01675	CDS,gene	2.23605	0.592477	1.94166	0.375977	1.96543	0.218883	1.83213	0.523185	3	hypothetical protein
EP01_RS01680	CDS,gene	2.4838	0.530711	2.58603	0.395897	2.46906	0.687689	2.22142	0.565875	3	hypothetical protein
EP01_RS01685	CDS,gene	1.15794	0.151206	1.03059	0.193154	1.42577	0.214887	1.06154	0.101692	3	(2Fe-2S) ferredoxin
EP01_RS01690	CDS,gene	ND	ND	ND	ND	ND	ND	ND	ND	3	bifunctional methylenetetrahydrofolate dehydrogenase/methenyltetrahydrofolate cyclohydrolase
EP01_RS01695	CDS,gene	ND	ND	ND	ND	ND	ND	ND	ND	3	hypothetical protein
EP01_RS01700	CDS,gene	4.71693	5.23199	1.7644	0.943694	3.3869	3.17627	1.23743	0.930939	3	hypothetical protein
EP01_RS01705	CDS,gene	1.56365	0.465847	1.29905	0.716549	1.19097	0.286386	1.40526	0.79809	3	hypothetical protein
EP01_RS01710	CDS,gene	1.14129	0.345921	0.792192	0.0978727	0.815769	0.164098	0.938696	0.280391	3	hypothetical protein
EP01_RS01715	CDS,gene	2.04819	0.451813	1.38044	0.142809	1.52791	0.491047	1.80542	0.860486	3	hypothetical protein
EP01_RS01720	CDS,gene	1.40677	0.442637	1.18793	0.373469	1.00787	0.354932	1.04394	0.0552199	3	hypothetical protein
EP01_RS01725	CDS,gene	0.511521	0.137607	0.41148	0.241446	0.169596	0.0369105	0.653461	0.319105	3	metal-dependent hydrolase
EP01_RS01730	CDS,gene	0.0036311	0.000612236	0.0596375	0.080346	0.0361968	0.00246612	0.0831735	0.0607248	3	hypothetical protein
EP01_RS01735	CDS,gene	1.48521	0.414321	1.42316	0.789463	1.6202	0.538259	1.46119	0.478588	3	hybrid sensor histidine kinase/response regulator
EP01_RS01740	CDS,gene	1.89005	0.399895	1.73525	0.429175	1.71198	0.215726	1.75513	0.269268	3	pilus assembly protein
EP01_RS01745	CDS,gene	1.89868	0.329712	1.54714	0.322448	1.37122	0.406927	1.49265	0.338257	3	Flp pilus assembly protein, ATPase
EP01_RS01750	CDS,gene	2.61398	0.618966	2.33219	0.542079	2.14109	0.620651	2.17394	0.489824	3	hypothetical protein
EP01_RS01755	CDS,gene	1.76289	0.261247	1.25528	0.142953	1.62205	0.176453	1.61749	0.0646373	3	hypothetical protein
EP01_RS01760	CDS,gene	1.0474	0.15013	1.19002	0.255519	0.867235	0.0862996	1.08767	0.230286	3	hypothetical protein
EP01_RS01765	CDS,gene	3.37487	1.94345	2.58771	0.959941	1.41674	1.17525	2.42375	1.16807	3	aspartate--tRNA ligase
EP01_RS01770	CDS,gene	0.867152	0.0578724	0.636181	0.129867	0.981545	0.127128	0.803002	0.0754616	3	hypothetical protein
EP01_RS01775	CDS,gene	4.95409	0.974411	3.7327	1.19789	3.16547	0.858336	5.26288	1.9621	3	RNA polymerase sigma-32 factor
EP01_RS01780	CDS,gene	1.17361	0.22843	1.01154	0.172272	1.02085	0.130086	1.02847	0.244193	3	hypothetical protein
EP01_RS01785	CDS,gene	3.78821	2.89735	2.92312	1.57979	3.65321	2.17056	3.4644	2.00274	3	hypothetical protein
EP01_RS01790	CDS,gene	0.360334	0.624118	0.854916	0.90406	0.256345	0.241536	1.62471	1.04996	3	RNA polymerase sigma factor
EP01_RS01795	CDS,gene	0.524657	0.158002	0.494134	0.212857	0.40781	0.0734226	0.496338	0.167577	3	flagellar biosynthesis switch protein
EP01_RS01800	CDS,gene	0.00607517	0.0105225	0.0525789	0.0506132	0.00488367	0.00845877	0.0957767	0.0724877	3	flagellar biosynthesis protein FlhF
EP01_RS01805	CDS,gene	ND	ND	ND	ND	ND	ND	ND	ND	3	flagellar biosynthesis protein FlhA	flhA
EP01_RS01810	CDS,gene	ND	ND	ND	ND	ND	ND	ND	ND	3	flagellar biosynthesis protein FlhB
EP01_RS01815	CDS,gene	0.0713541	0.123589	0.129449	0.224212	0	0	0.217216	0.188364	3	flagellar biosynthetic protein FliR
EP01_RS01820	CDS,gene	ND	ND	ND	ND	ND	ND	ND	ND	3	flagellar export apparatus protein FliQ
EP01_RS01825	CDS,gene	ND	ND	ND	ND	ND	ND	ND	ND	3	flagellar biosynthetic protein FliP
EP01_RS01830	CDS,gene	0.125609	0.21756	0.332683	0.576223	0	0	0.0559922	0.0969814	3	flagellar assembly protein FliO
EP01_RS01835	CDS,gene	0	0	0.816336	0.520538	0.30063	0.44631	1.21815	1.33824	3	flagellar motor switch protein FliN
EP01_RS01840	CDS,gene	ND	ND	ND	ND	ND	ND	ND	ND	3	flagellar motor switch protein FliM
EP01_RS01845	CDS,gene	0.016868	0.0131253	0.238048	0.274956	0.393196	0.0491089	0.327033	0.234931	3	flagellar protein FliL
EP01_RS01850	CDS,gene	1.96051	0.320537	2.20425	0.102973	1.75087	0.519973	1.97587	0.614309	3	hypothetical protein
EP01_RS01855	CDS,gene	2.90595	1.35352	1.67312	0.693176	2.28468	2.38588	2.49525	0.668692	3	hypothetical protein
EP01_RS01860	CDS,gene	0.683636	0.0970871	0.555535	0.0590032	0.481306	0.0492986	0.63139	0.0415458	3	hypothetical protein
EP01_RS01865	CDS,gene	1.79468	0.29701	1.63713	0.135242	1.65529	0.174822	1.79359	0.0978492	3	hypothetical protein
EP01_RS01870	CDS,gene	1.7347	0.202587	1.89812	0.380163	1.98177	0.106714	1.63168	0.0566061	3	inositol monophosphatase
EP01_RS01875	CDS,gene	0.10989	0.0739851	1.21251	0.289196	1.40456	0.337678	1.23978	0.240509	3	SPOR domain-containing protein
EP01_RS01880	CDS,gene	0.965658	0.486373	0.837358	0.209771	0.671447	0.196818	1.2549	0.856359	3	hypothetical protein
EP01_RS01885	CDS,gene	0.981699	0.103782	0.82318	0.280505	0.521202	0.102027	1.01766	0.117484	3	hypothetical protein
EP01_RS01890	CDS,gene	0.90677	0.31408	0.976019	0.291913	1.01169	0.430858	0.797537	0.072309	3	ATP-dependent DNA helicase
EP01_RS01895	CDS,gene	1.92446	0.377789	1.74404	0.345701	2.32495	0.380284	1.8941	0.579998	3	hypothetical protein
EP01_RS01900	CDS,gene	1.5232	0.0219475	1.74451	0.140953	1.6523	0.102311	1.45628	0.0738746	3	chemotaxis protein
EP01_RS01905	CDS,gene	1.20752	0.0759494	1.05955	0.0861411	0.976588	0.16994	1.17698	0.0782291	3	flagellin
EP01_RS01910	CDS,gene	0.143486	0.042813	0.276676	0.267051	0.0595069	0.0298235	0.308263	0.0670689	3	lysine 2,3-aminomutase
EP01_RS01915	CDS,gene	0.308207	0.0820455	1.05737	0.472046	2.03555	0.195556	1.15483	0.0722755	3	hypothetical protein
EP01_RS01920	CDS,gene	2.9209	1.1592	2.22402	1.1514	2.88154	1.53921	3.05471	1.25326	3	hypothetical protein
EP01_RS01925	CDS,gene	ND	ND	ND	ND	ND	ND	ND	ND	3	hypothetical protein
EP01_RS01940	CDS,gene	1.03842	0.284668	1.10073	0.537426	0.708987	0.390172	0.896295	0.377947	3	penicillin-binding protein 1B
EP01_RS01945	CDS,gene	0.690555	0.0486394	0.642031	0.0574203	0.687684	0.187761	0.64272	0.0904754	3	hypothetical protein
EP01_RS01950	CDS,gene	ND	ND	ND	ND	ND	ND	ND	ND	3	MBL fold metallo-hydrolase
EP01_RS01955	CDS,gene	2.19738	0.675124	2.00936	0.509197	2.552	0.653514	1.94873	0.992961	3	hypothetical protein
EP01_RS01960	CDS,gene	1.25796	0.232855	1.31868	0.237423	1.51917	0.108095	1.3553	0.166063	3	hypothetical protein
EP01_RS01965	CDS,gene	1.64991	0.094681	1.43325	0.0321237	1.51139	0.0742485	1.46101	0.0490568	3	TolB protein
EP01_RS01970	CDS,gene	0.800898	0.143417	0.568507	0.238828	0.700003	0.288951	0.618007	0.197131	3	radical SAM/SPASM domain-containing protein
EP01_RS01975	CDS,gene	2.28838	1.02893	2.15022	0.475805	2.45157	0.331772	2.05495	0.260047	3	histidine kinase
EP01_RS01980	CDS,gene	ND	ND	ND	ND	ND	ND	ND	ND	3	DNA-binding response regulator
EP01_RS01985	CDS,gene	1.92345	0.200034	1.88349	0.0971519	1.59944	0.302057	1.94709	0.171399	3	siderophore-interacting protein
EP01_RS01990	CDS,gene	4.2589	2.36129	4.63053	3.04072	2.4541	2.80576	3.42611	2.30195	3	hypothetical protein
EP01_RS01995	CDS,gene	2.47556	1.64916	1.21881	0.728693	2.61309	2.8137	2.57903	2.40223	3	signal peptidase II
EP01_RS02000	CDS,gene	ND	ND	ND	ND	ND	ND	ND	ND	3	two-component system, regulatory protein
EP01_RS02005	CDS,gene	1.63743	0.381749	1.43714	0.338235	1.42776	0.565333	1.56407	0.261982	3	ATP-binding protein
EP01_RS02010	CDS,gene	1.51516	0.394982	1.39458	0.312009	1.44013	0.010374	1.39898	0.193982	3	hypothetical protein
EP01_RS02015	CDS,gene	2.52819	0.269588	2.72151	0.681999	1.77936	0.232617	2.51517	0.443118	3	hypothetical protein
EP01_RS02020	CDS,gene	1.66991	0.0602158	1.67228	0.315342	1.52082	0.261847	1.59427	0.317846	3	hypothetical protein
EP01_RS02025	CDS,gene	2.31816	0.442281	1.78881	0.617742	1.6819	0.218467	1.87028	0.269165	3	metal ABC transporter substrate-binding protein
EP01_RS02030	CDS,gene	1.86647	0.989026	2.18032	0.803067	1.95673	1.24655	1.81104	1.00688	3	magnesium ABC transporter ATPase
EP01_RS02035	CDS,gene	1.02598	0.343762	1.29105	0.171485	1.39204	0.43312	1.18379	0.113328	3	ABC zinc and manganese transporter ATPase
EP01_RS02040	CDS,gene	0.533799	0.103152	0.557997	0.274922	0.561009	0.1147	0.749432	0.252944	3	hypothetical protein
EP01_RS02045	CDS,gene	1.38775	0.0611739	2.08673	0.455844	1.41556	0.239443	1.71294	0.392434	3	diacylglycerol O-acyltransferase
EP01_RS02050	CDS,gene	1.04039	0.0772955	1.17552	0.325772	0.867434	0.0829257	1.02801	0.139757	3	hypothetical protein
EP01_RS02055	CDS,gene	2.43592	0.554624	1.49988	0.590729	1.68353	0.635688	2.09765	0.546517	3	hypothetical protein
EP01_RS02060	CDS,gene	0.429686	0.0222634	0.75891	0.139901	0.39132	0.133312	0.658897	0.101236	3	hypothetical protein
EP01_RS02065	CDS,gene	2.40453	2.22323	2.48185	1.57636	3.40288	3.17988	2.45112	2.52896	3	DNA gyrase inhibitor YacG
EP01_RS02070	CDS,gene	0.89332	0.561152	1.70008	0.704095	1.31228	0.580151	1.93416	2.30525	3	DNA-binding protein
EP01_RS02075	CDS,gene	2.8448	0.820097	2.87497	1.15471	0.482252	0.493519	2.92338	1.20421	3	6-phosphofructokinase
EP01_RS02080	CDS,gene	1.54776	0.458469	1.49096	0.15766	1.69223	0.274572	1.59347	0.272675	3	ethanolamine utilization protein EutJ
EP01_RS02085	CDS,gene	2.114	0.355743	1.56539	0.352339	1.70743	0.207902	1.737	0.605051	3	branched-chain amino acid ABC transporter permease
EP01_RS02090	CDS,gene	1.35008	0.102837	1.10748	0.0770462	1.46032	0.0486171	1.25667	0.157341	3	branched-chain amino acid ABC transporter permease
EP01_RS02095	CDS,gene	2.4736	0.341382	1.76257	0.359523	2.93019	0.237326	2.39289	0.595291	3	ABC transporter ATP-binding protein	livG
EP01_RS02100	CDS,gene	1.04995	0.208958	0.965739	0.126586	0.799935	0.171722	0.910923	0.382054	3	ABC transporter ATP-binding protein
EP01_RS02105	CDS,gene	1.43202	0.0375817	1.32739	0.0944568	1.37858	0.156665	1.28348	0.104259	3	hypothetical protein
EP01_RS02110	CDS,gene	1.39194	0.0835571	1.41368	0.19754	1.48557	0.185552	1.39454	0.443996	3	hypothetical protein
EP01_RS02115	CDS,gene	1.94506	0.107721	1.75262	0.300986	1.85858	0.363734	1.87888	0.337026	3	hypothetical protein
EP01_RS02120	CDS,gene	0.448913	0.103939	0.61891	0.106792	0.455571	0.115059	0.555647	0.0874927	3	two-component sensor histidine kinase
EP01_RS02125	CDS,gene	0.363271	0.0429382	1.46388	0.52669	1.08637	0.211007	1.63518	0.641735	3	DNA-binding response regulator
EP01_RS02130	CDS,gene	0.115726	0.048851	0.189825	0.0572929	0.305882	0.159926	0.264473	0.181518	3	flagellar hook protein
EP01_RS02135	CDS,gene	1.31935	0.604406	0.755012	0.564818	1.3381	0.652675	0.832771	0.356731	3	hypothetical protein
EP01_RS02140	CDS,gene	0.425103	0.150651	0.277907	0.125256	0.352167	0.0481588	0.394611	0.168428	3	basal-body rod modification protein flgD
EP01_RS02145	CDS,gene	0.132686	0.166041	0.199773	0.0980246	0.10001	0.0220484	0.118633	0.0348717	3	flagellar hook-length control protein FliK
EP01_RS02150	CDS,gene	0.158889	0.0105497	0.260741	0.244078	0.331331	0.0814682	0.418932	0.281937	3	hypothetical protein
EP01_RS02155	CDS,gene	0.507237	0.0236443	0.376763	0.156334	0.331857	0.193912	0.394048	0.0295588	3	flagellar export protein FliJ
EP01_RS02160	CDS,gene	ND	ND	ND	ND	ND	ND	ND	ND	3	flagellum-specific ATP synthase FliI	fliI
EP01_RS02165	CDS,gene	ND	ND	ND	ND	ND	ND	ND	ND	3	flagellar assembly protein
EP01_RS02170	CDS,gene	ND	ND	ND	ND	ND	ND	ND	ND	3	flagellar motor switch protein FliG
EP01_RS02175	CDS,gene	ND	ND	ND	ND	ND	ND	ND	ND	3	flagellar M-ring protein FliF
EP01_RS02180	CDS,gene	ND	ND	ND	ND	ND	ND	ND	ND	3	hypothetical protein
EP01_RS02185	CDS,gene	1.30895	0.911465	1.52185	1.09823	2.07339	1.16127	1.30261	1.1041	3	flagellar basal body rod protein FlgC	flgC
EP01_RS02190	CDS,gene	0	0	0	0	0.140116	0.130535	0.0353141	0.0611659	3	flagellar basal-body rod protein FlgB
EP01_RS02195	CDS,gene	2.15578	0.520251	1.10651	0.807458	1.66121	0.323267	1.55719	0.248237	3	sigma-54-dependent Fis family transcriptional regulator
EP01_RS02200	CDS,gene	0.17771	0.0340423	0.21816	0.18165	0.155869	0.0292703	0.313226	0.0421253	3	hypothetical protein
EP01_RS02205	CDS,gene	1.72936	0.234604	1.95388	0.364385	1.84229	0.446498	1.97472	0.507235	3	hypothetical protein
EP01_RS02210	CDS,gene	1.64395	0.25365	1.19259	0.191479	1.06351	0.18734	1.3999	0.441017	3	ABC transporter permease
EP01_RS02215	CDS,gene	1.24026	0.37505	1.24566	0.229333	1.42847	0.317739	1.25053	0.177041	3	ABC transporter ATP-binding protein
EP01_RS02220	CDS,gene	1.04124	0.261117	1.1085	0.389408	1.53109	0.451614	1.30122	0.366984	3	ABC transporter substrate-binding protein
EP01_RS02225	CDS,gene	2.21396	0.535788	2.53545	0.387797	1.69107	0.106437	2.21869	0.931958	3	hypothetical protein
EP01_RS02230	CDS,gene	1.28873	0.133228	1.29922	0.102992	1.36224	0.239238	1.18373	0.104877	3	serine protease
EP01_RS02235	CDS,gene	1.27183	0.0860511	1.25519	0.101764	1.15126	0.0626309	1.3543	0.185941	3	hypothetical protein
EP01_RS02240	CDS,gene	1.79813	0.176211	1.67438	0.287922	1.66067	0.396207	1.46778	0.351565	3	hypothetical protein
EP01_RS02245	CDS,gene	ND	ND	ND	ND	ND	ND	ND	ND	3	hypothetical protein
EP01_RS02250	CDS,gene	2.70283	1.25136	2.35537	1.2231	2.46503	1.3669	2.36407	1.07099	3	methylenetetrahydrofolate--tRNA-(uracil(54)- C(5))-methyltransferase (FADH(2)-oxidizing) TrmFO	gid
EP01_RS02255	CDS,gene	2.35102	0.213356	2.10748	0.0984952	2.14196	0.363612	2.4414	0.29316	3	thymidine kinase
EP01_RS02260	CDS,gene	1.22857	0.040597	1.27832	0.0771765	1.31058	0.0688178	1.28168	0.11349	3	periplasmic binding transport protein
EP01_RS02265	CDS,gene	1.70783	0.458441	1.7118	0.672946	1.67915	0.593068	1.47371	0.482199	3	hypothetical protein
EP01_RS02270	CDS,gene	3.19367	1.31379	3.21112	1.90289	2.70635	1.25377	2.68844	1.37812	3	hypothetical protein
EP01_RS02275	CDS,gene	ND	ND	ND	ND	ND	ND	ND	ND	3	glutamine--fructose-6-phosphate aminotransferase
EP01_RS02280	CDS,gene	ND	ND	ND	ND	ND	ND	ND	ND	3	bifunctional N-acetylglucosamine-1-phosphate uridyltransferase/glucosamine-1-phosphate acetyltransferase
EP01_RS02285	CDS,gene	1.76059	0.2461	1.71539	0.195837	1.26332	0.117983	1.4126	0.271861	3	murein peptide amidase A
EP01_RS02290	CDS,gene	0.302529	0.09876	0.571225	0.278119	0.360983	0.178116	0.532113	0.101874	3	haloacid dehalogenase
EP01_RS02295	CDS,gene	0.0898542	0.0780489	0.038222	0.0333254	0	0	0.109908	0.0955655	3	histidine kinase
EP01_RS02300	CDS,gene	2.53167	0.384777	2.07448	0.198767	2.04556	0.0999176	1.96875	0.237462	3	histidine kinase
EP01_RS02305	CDS,gene	1.2689	0.470385	1.33237	0.475858	1.55533	0.442055	1.32665	0.338869	3	response regulator
EP01_RS02310	CDS,gene	ND	ND	ND	ND	ND	ND	ND	ND	3	acetoacetate metabolism regulatory protein AtoC
EP01_RS02315	CDS,gene	1.31999	0.263851	1.38714	0.436173	1.86293	0.648267	1.57208	0.130186	3	hypothetical protein
EP01_RS02320	CDS,gene	6.39016	5.70383	3.93532	2.85179	5.83203	6.12921	4.64382	5.15042	3	hypothetical protein
EP01_RS02325	CDS,gene	2.5444	1.60807	1.63313	1.08977	1.6722	0.684881	1.75393	1.44146	3	agmatinase
EP01_RS02330	CDS,gene	1.36473	0.354117	1.32961	0.291808	1.06165	0.160484	1.25163	0.290891	3	A/G-specific adenine glycosylase
EP01_RS02335	CDS,gene	1.00207	0.249857	0.984141	0.293637	1.16866	0.312398	1.06029	0.142194	3	hypothetical protein
EP01_RS02340	CDS,gene	0.255677	0.119093	0.83019	0.19902	1.14407	0.118556	0.932345	0.430997	3	hypothetical protein
EP01_RS02345	CDS,gene	2.12633	0.292084	2.06728	0.402483	2.03359	0.337084	1.97114	0.393064	3	hypothetical protein
EP01_RS02350	CDS,gene	1.97257	0.460863	1.73714	0.399817	1.9275	0.499945	1.48406	0.166066	3	hypothetical protein
EP01_RS02360	CDS,gene	3.08451	0.489961	2.49431	0.640572	3.22476	0.119888	2.67233	0.510737	3	hypothetical protein
EP01_RS02365	CDS,gene	ND	ND	ND	ND	ND	ND	ND	ND	3	porphobilinogen synthase
EP01_RS02370	CDS,gene	ND	ND	ND	ND	ND	ND	ND	ND	3	hypothetical protein
EP01_RS02375	CDS,gene	ND	ND	ND	ND	ND	ND	ND	ND	3	hydroxymethylbilane synthase
EP01_RS02380	CDS,gene	ND	ND	ND	ND	ND	ND	ND	ND	3	aspartate aminotransferase family protein
EP01_RS02385	CDS,gene	ND	ND	ND	ND	ND	ND	ND	ND	3	two-component sensor histidine kinase
EP01_RS02390	CDS,gene	ND	ND	ND	ND	ND	ND	ND	ND	3	DNA-binding response regulator
EP01_RS02395	CDS,gene	ND	ND	ND	ND	ND	ND	ND	ND	3	uroporphyrinogen decarboxylase
EP01_RS02400	CDS,gene	ND	ND	ND	ND	ND	ND	ND	ND	3	coproporphyrinogen III oxidase
EP01_RS02405	CDS,gene	ND	ND	ND	ND	ND	ND	ND	ND	3	hypothetical protein
EP01_RS02410	CDS,gene	2.43887	1.03501	2.37412	1.02834	2.1693	1.27479	1.80082	0.652583	3	ferrochelatase
EP01_RS02415	CDS,gene	2.49794	0.748119	2.5292	0.32323	2.50551	0.554979	2.14061	0.501454	3	membrane protein
EP01_RS02420	CDS,gene	1.94018	0.228724	1.4122	0.184493	1.81652	0.282921	1.84158	0.0753131	3	CidA/LrgA family protein
EP01_RS02425	CDS,gene	1.38601	0.108535	1.33375	0.081729	1.06096	0.00981489	1.23719	0.203105	3	D-alanyl-D-alanine carboxypeptidase
EP01_RS02430	CDS,gene	1.11708	0.659888	1.87894	1.37315	1.86379	1.19258	1.44074	0.682504	3	hypothetical protein
EP01_RS02435	CDS,gene	0.912894	0.130448	0.800397	0.0738229	0.820299	0.106844	0.829098	0.0035555	3	ATP-dependent RNA helicase
EP01_RS02440	CDS,gene	2.49665	0.779436	2.27329	0.741561	2.69611	0.46098	2.21718	0.580294	3	hydrolase
EP01_RS02445	CDS,gene	0.801045	0.156582	0.586715	0.18717	0.538084	0.121379	0.634794	0.200149	3	poly(A) polymerase
EP01_RS02450	CDS,gene	1.94061	0.229667	1.63994	0.297142	1.93194	0.479649	1.8557	0.410661	3	transcriptional regulator
EP01_RS02455	CDS,gene	1.6465	0.110134	1.6604	0.0864883	1.57151	0.173114	1.50122	0.0838037	3	prolyl oligopeptidase
EP01_RS02460	CDS,gene	1.68818	0.141555	1.59612	0.0723033	1.59521	0.188637	1.33276	0.14941	3	chemotaxis response regulator protein-glutamate methylesterase
EP01_RS02465	CDS,gene	1.76341	0.240242	1.95368	0.322076	1.69238	0.0675449	1.81795	0.48243	3	chemotaxis protein methyltransferase
EP01_RS02470	CDS,gene	1.71192	0.225202	1.83836	0.148072	1.63769	0.239155	1.65753	0.522277	3	chemotaxis protein CheA
EP01_RS02475	CDS,gene	1.45348	0.229291	1.61036	0.146327	1.85579	0.444941	1.44245	0.230532	3	purine-binding chemotaxis protein CheW
EP01_RS02480	CDS,gene	2.35037	0.863198	2.03264	0.621156	2.44348	0.615693	2.12024	0.586031	3	hypothetical protein
EP01_RS02485	CDS,gene	1.61082	0.383883	1.60241	0.388057	1.40206	0.544169	1.8989	0.939	3	hypothetical protein
EP01_RS02490	CDS,gene	1.97626	0.41183	2.07378	0.124366	2.24025	0.501179	1.93076	0.376285	3	hypothetical protein
EP01_RS02495	CDS,gene	17.0799	24.1101	50.4398	80.9697	37.0742	51.982	19.1543	26.6142	3	transketolase
EP01_RS02500	CDS,gene	1.08206	0.464379	0.680933	0.206651	0.716204	0.176463	0.810871	0.310089	3	adenosine deaminase
EP01_RS02505	CDS,gene	1.53134	0.0310102	1.96396	0.174873	2.13136	0.353602	1.93524	0.272459	3	hypothetical protein
EP01_RS02510	CDS,gene	2.32305	0.115133	2.24515	0.330055	2.17911	0.42557	2.19795	0.160351	3	gamma-glutamyltranspeptidase
EP01_RS02515	CDS,gene	1.64139	0.399403	1.43651	0.528005	1.40701	0.401857	1.33224	0.0589061	3	prolyl aminopeptidase
EP01_RS02520	CDS,gene	1.09753	0.29957	0.948655	0.297558	0.877003	0.0313657	1.11184	0.371294	3	secreted trypsin-like serine protease
EP01_RS02525	CDS,gene	1.14406	0.271359	1.08722	0.241345	1.14732	0.132391	1.05619	0.182775	3	phosphotrypsin
EP01_RS02530	CDS,gene	ND	ND	ND	ND	ND	ND	ND	ND	3	hydrolase or acyltransferase
EP01_RS02535	CDS,gene	0.643659	0.926493	0.659243	0.623024	0.45522	0.788465	0	0	3	2-succinyl-5-enolpyruvyl-6-hydroxy-3- cyclohexene-1-carboxylate synthase
EP01_RS02540	CDS,gene	2.03299	1.28561	2.6319	2.8901	4.84099	3.01013	3.58277	2.99556	3	isochorismate synthase
EP01_RS02545	CDS,gene	0.931313	0.423664	0.937062	0.347172	1.20303	0.323466	0.907535	0.423855	3	3-deoxy-7-phosphoheptulonate synthase
EP01_RS02550	CDS,gene	ND	ND	ND	ND	ND	ND	ND	ND	3	ubiquinone/menaquinone biosynthesis C-methyltransferase UbiE
EP01_RS02555	CDS,gene	2.58929	0.991191	2.52884	1.33883	2.58327	0.837917	2.2165	0.598701	3	heat-shock protein HtrA
EP01_RS02560	CDS,gene	2.12827	0.452652	1.92721	0.227307	2.0521	0.489088	1.92503	0.456729	3	hypothetical protein
EP01_RS02565	CDS,gene	1.97337	0.0845403	1.74872	0.276533	1.56877	0.313245	1.70073	0.270857	3	hypothetical protein
EP01_RS02570	CDS,gene	2.21325	0.572032	1.94586	0.383599	2.34476	0.683119	1.86282	0.309735	3	DNA-binding response regulator
EP01_RS02575	CDS,gene	0.949834	0.176412	0.965173	0.210102	0.808477	0.0886633	0.910268	0.114846	3	ATP-binding protein
EP01_RS02580	CDS,gene	ND	ND	ND	ND	ND	ND	ND	ND	3	1,4-dihydroxy-2-naphthoyl-CoA synthase
EP01_RS02585	CDS,gene	2.93454	4.60755	2.182	1.02506	1.83864	0.957267	4.24124	3.92537	3	chorismate synthase
EP01_RS02590	CDS,gene	4.81083	2.21967	3.22601	0.778752	3.71165	0.120247	2.91244	0.656211	3	shikimate synthase
EP01_RS02595	CDS,gene	0.939576	0.593888	0.972371	0.852816	0.946002	0.427497	1.07716	0.640573	3	3-phosphoshikimate 1-carboxyvinyltransferase
EP01_RS02600	CDS,gene	ND	ND	ND	ND	ND	ND	ND	ND	3	hypothetical protein
EP01_RS02605	CDS,gene	2.49001	0.334795	2.43409	0.785164	2.56898	0.759659	2.20017	0.352499	3	hypothetical protein
EP01_RS02610	CDS,gene	1.5279	0.451994	1.4288	0.240476	1.34555	0.472485	1.3992	0.440966	3	hypothetical protein
EP01_RS02615	CDS,gene	1.67085	0.175567	1.60875	0.230189	1.77152	0.0807539	1.42137	0.145477	3	uracil-DNA glycosylase
EP01_RS02620	CDS,gene	2.25557	0.0536137	2.58223	0.30151	2.53261	0.114696	2.38644	0.297312	3	hypothetical protein
EP01_RS02625	CDS,gene	2.05031	0.293827	1.88289	0.264858	2.17566	0.431479	1.94872	0.0800556	3	voltage-gated potassium channel
EP01_RS02630	CDS,gene	2.2763	0.171645	2.23898	0.24752	2.68978	0.276023	2.196	0.314151	3	hypothetical protein
EP01_RS02635	CDS,gene	1.10563	0.398407	1.08164	0.369037	1.08015	0.397703	1.00146	0.22282	3	hypothetical protein
EP01_RS02640	CDS,gene	1.90777	0.23782	1.79882	0.447584	1.63603	0.325715	1.49717	0.0467269	3	hypothetical protein
EP01_RS02645	CDS,gene	2.04759	0.580536	2.04734	0.615443	2.13482	0.459878	1.86771	0.410553	3	nuclease
EP01_RS02650	CDS,gene	1.01152	0.108052	1.09327	0.0434618	1.26983	0.102736	1.26582	0.124129	3	murein peptide amidase A
EP01_RS02655	CDS,gene	1.68762	0.430017	1.33966	0.545823	1.58015	0.649374	1.38097	0.350278	3	hypothetical protein
EP01_RS02660	CDS,gene	1.61933	0.388651	1.64784	0.1767	1.74284	0.185656	1.62707	0.510998	3	hypothetical protein
EP01_RS02665	CDS,gene	1.58513	0.134639	1.68128	0.131297	1.74072	0.163944	1.71867	0.244063	3	general secretion pathway protein GspD
EP01_RS02670	CDS,gene	ND	ND	ND	ND	ND	ND	ND	ND	3	repressor LexA
EP01_RS02675	CDS,gene	0.622137	0.14772	0.699038	0.0640792	0.672878	0.254654	0.689503	0.237952	3	hypothetical protein
EP01_RS02680	CDS,gene	2.05572	0.233466	1.72397	0.161492	1.86842	0.47303	1.78493	0.250085	3	amidohydrolase
EP01_RS02685	CDS,gene	1.93706	0.298124	2.0882	0.625064	2.08353	0.588171	2.25833	0.175472	3	hypothetical protein
EP01_RS02690	CDS,gene	3.07028	0.74937	2.95038	0.365122	2.87932	0.126731	2.47279	0.713068	3	hydrolase
EP01_RS02695	CDS,gene	1.44755	0.197742	1.3893	0.499598	2.17168	1.18164	1.44198	0.452217	3	pirin family protein
EP01_RS02700	CDS,gene	1.56958	0.328402	2.65289	0.934694	2.45875	0.266769	2.79159	0.616153	3	hypothetical protein
EP01_RS02705	CDS,gene	2.15435	0.348421	1.808	0.193579	1.46237	0.0676812	1.80873	0.441689	3	MFS transporter
EP01_RS02710	CDS,gene	2.29941	0.178669	2.24456	0.241781	2.37017	0.422175	2.09613	0.340302	3	quercetin 2,3-dioxygenase
EP01_RS02715	CDS,gene	1.26677	0.0987535	1.34703	0.153792	0.991613	0.235637	1.33931	0.265856	3	LysR family transcriptional regulator
EP01_RS02720	CDS,gene	2.09779	0.321041	2.05882	0.449709	2.28684	0.563433	2.0009	0.390638	3	guanylate cyclase
EP01_RS02725	CDS,gene	1.63475	0.247386	1.53596	0.327243	1.47914	0.532694	1.47825	0.341598	3	hypothetical protein
EP01_RS02730	CDS,gene	0.437673	0.0546432	0.211961	0.0610073	0.122697	0.0403607	0.264973	0.0360048	3	molecular chaperone DnaK
EP01_RS02735	CDS,gene	0.816116	0.242156	0.695336	0.201424	0.977908	0.251386	0.692435	0.061055	3	hypothetical protein
EP01_RS02740	CDS,gene	1.22941	0.181782	1.08486	0.223964	1.82272	0.44765	1.40189	0.375277	3	TetR family transcriptional regulator
EP01_RS02745	CDS,gene	1.83676	0.388124	1.58128	0.277779	1.32788	0.0731093	1.55468	0.317101	3	penicillin-binding protein transpeptidase domain-containing protein
EP01_RS02750	CDS,gene	0.457338	0.291403	0.45173	0.207733	0.398469	0.093751	0.664303	0.430672	3	hypothetical protein
EP01_RS02755	CDS,gene	0.630742	0.0679371	0.654151	0.264044	0.852117	0.106746	0.596764	0.184359	3	exodeoxyribonuclease III
EP01_RS02760	CDS,gene	2.72365	0.342131	2.4132	0.78487	2.71235	0.905079	2.47754	1.1079	3	thioredoxin
EP01_RS02765	CDS,gene	0.652326	0.32193	0.632021	0.21379	0.959895	0.260603	0.810371	0.204511	3	hypothetical protein
EP01_RS02770	CDS,gene	2.08847	0.317944	2.05535	0.707033	2.12411	1.02321	1.9027	0.357219	3	response regulator
EP01_RS02775	CDS,gene	1.575	0.326	1.50014	0.146383	1.36477	0.311278	1.51486	0.28974	3	histidine kinase
EP01_RS02780	CDS,gene	2.1208	0.187914	2.20122	0.0428685	2.30444	0.102402	2.14929	0.371685	3	hypothetical protein
EP01_RS02785	CDS,gene	1.68268	0.170622	1.66349	0.333808	1.52914	0.42309	1.70596	0.353051	3	hypothetical protein
EP01_RS02790	CDS,gene	1.7743	0.351318	1.55602	0.274539	1.71314	0.250972	1.53687	0.0398497	3	hypothetical protein
EP01_RS02795	CDS,gene	1.73832	0.0848405	1.93062	0.346555	1.8943	0.308116	1.66677	0.280345	3	hypothetical protein
EP01_RS02800	CDS,gene	0.591829	0.0208787	0.62752	0.142933	0.526029	0.0745267	0.633981	0.170005	3	serine esterase
EP01_RS02805	CDS,gene	0.122748	0.0588299	0.507697	0.312688	0.614539	0.0390269	0.641473	0.212468	3	carboxyl-terminal protease
EP01_RS02810	CDS,gene	2.5145	2.05606	1.17485	0.375235	3.62676	2.49928	1.77856	1.00309	3	ADP-glyceromanno-heptose 6-epimerase
EP01_RS02815	CDS,gene	1.83629	0.283992	1.77265	0.385866	2.15255	0.0901059	1.54283	0.143499	3	phenylalanine 4-monooxygenase
EP01_RS02820	CDS,gene	2.26537	0.117829	2.20277	0.677272	1.95974	0.300218	2.32519	0.867248	3	RNA methyltransferase
EP01_RS02825	CDS,gene	1.85338	0.211193	1.89368	0.258394	1.5902	0.200927	1.69411	0.301116	3	phosphodiesterase
EP01_RS02830	CDS,gene	1.4197	0.353098	1.284	0.273109	1.41161	0.44199	1.48443	0.203872	3	hypothetical protein
EP01_RS02835	CDS,gene	1.69549	0.241706	1.64368	0.410586	2.04187	0.435051	1.77968	0.260032	3	hypothetical protein
EP01_RS02840	CDS,gene	1.78319	0.326991	1.57105	0.163239	1.50604	0.187735	1.57569	0.221306	3	hypothetical protein
EP01_RS02845	CDS,gene	2.48657	1.32797	1.78595	0.539145	2.09731	0.489043	1.79864	0.351715	3	riboflavin biosynthesis protein RibD
EP01_RS02850	CDS,gene	0.982548	0.188079	1.10107	0.033533	1.35633	0.244101	0.917363	0.466784	3	4-hydroxyphenylpyruvate dioxygenase
EP01_RS02855	CDS,gene	1.85999	0.569735	1.77332	0.343474	2.24454	0.342399	1.73567	0.393356	3	hypothetical protein
EP01_RS02860	CDS,gene	2.49235	0.891159	2.50436	1.03988	2.61737	0.946282	2.55281	0.823581	3	RRM3/PIF1 helicase-like protein
EP01_RS02865	CDS,gene	0.950504	0.193845	1.01152	0.200973	0.912194	0.203434	0.895786	0.21485	3	metallopeptidase
EP01_RS02870	CDS,gene	1.24378	0.100631	1.2513	0.0888218	0.996111	0.0753204	1.12559	0.240088	3	hypothetical protein
EP01_RS02875	CDS,gene	1.66149	0.397143	1.24813	0.402695	1.14897	0.343861	1.30238	0.436916	3	sulfurtransferase
EP01_RS02880	CDS,gene	0.699723	0.165659	1.36091	0.782322	0.688439	0.0590902	0.879145	0.692741	3	5' nucleotidase
EP01_RS02885	CDS,gene	1.2796	0.482968	1.09559	0.176303	1.2254	0.189754	1.24382	0.318065	3	hypothetical protein
EP01_RS02890	CDS,gene	1.30075	0.255034	1.25679	0.352299	1.27749	0.109347	1.30965	0.0320364	3	hypothetical protein
EP01_RS02895	CDS,gene	2.51927	0.842633	2.43523	0.696441	2.74231	0.897741	2.45151	1.12533	3	hypothetical protein
EP01_RS02900	CDS,gene	1.26524	0.308074	1.33387	0.316598	1.09491	0.38967	1.09156	0.297881	3	short-chain dehydrogenase
EP01_RS02905	CDS,gene	1.88349	0.557952	1.68453	0.259517	1.83185	0.616317	2.06945	0.267751	3	hypothetical protein
EP01_RS02910	CDS,gene	0.733707	0.132389	0.726395	0.329416	0.83501	0.14467	0.644762	0.12616	3	hypothetical protein
EP01_RS02915	CDS,gene	ND	ND	ND	ND	ND	ND	ND	ND	3	hypothetical protein
EP01_RS02920	CDS,gene	ND	ND	ND	ND	ND	ND	ND	ND	3	3-methyl-2-oxobutanoate hydroxymethyltransferase
EP01_RS02925	CDS,gene	ND	ND	ND	ND	ND	ND	ND	ND	3	pantoate--beta-alanine ligase
EP01_RS02930	CDS,gene	ND	ND	ND	ND	ND	ND	ND	ND	3	flavoprotein
EP01_RS02935	CDS,gene	ND	ND	ND	ND	ND	ND	ND	ND	3	type III pantothenate kinase
EP01_RS02940	CDS,gene	1.29543	0.585066	1.00499	0.191714	1.38653	0.251118	0.885888	0.309104	3	aspartate 1-decarboxylase
EP01_RS02945	CDS,gene	1.80746	0.508545	1.6502	0.350957	1.83387	0.270413	1.72186	0.393432	3	ABC transporter ATP-binding protein
EP01_RS02950	CDS,gene	2.02684	0.645952	1.80094	0.20103	2.00576	0.847119	2.16169	0.663313	3	hypothetical protein
EP01_RS02955	CDS,gene	0.786503	0.037443	0.979993	0.0720304	0.942101	0.0991178	0.890359	0.11739	3	hypothetical protein
EP01_RS02960	CDS,gene	2.91128	0.451658	2.85641	0.318127	2.2594	0.513167	2.57031	0.652569	3	ABC transporter ATPase
EP01_RS02965	CDS,gene	3.57128	0.700436	3.18771	0.219611	2.97185	0.531329	2.72826	0.587885	3	energy transducer TonB
EP01_RS02970	CDS,gene	1.9917	0.305667	1.97477	0.207559	1.85755	0.0714687	1.96434	0.475349	3	outer membrane receptor protein
EP01_RS02975	CDS,gene	2.09546	0.436217	1.82808	0.225734	2.00845	0.193541	2.01668	0.306253	3	hypothetical protein
EP01_RS02980	CDS,gene	2.00963	0.538242	1.91707	0.407753	2.10707	0.719249	1.85761	0.512143	3	polar amino acid transport system substrate-binding protein
EP01_RS02985	CDS,gene	1.6691	0.0921571	1.56717	0.0786195	1.57586	0.100709	1.60028	0.230162	3	murein transglycosylase
EP01_RS02990	CDS,gene	0.536018	0.123868	0.460507	0.156937	0.398163	0.140669	0.445742	0.144115	3	hydroxymethylglutaryl-CoA lyase
EP01_RS02995	CDS,gene	3.6413	2.85293	3.05494	2.60039	3.9477	3.05432	2.5445	2.22822	3	acetyl-CoA carboxylase biotin carboxyl carrier protein subunit
EP01_RS03000	CDS,gene	ND	ND	ND	ND	ND	ND	ND	ND	3	biotin carboxylase
EP01_RS03005	CDS,gene	ND	ND	ND	ND	ND	ND	ND	ND	3	enoyl-CoA hydratase
EP01_RS03010	CDS,gene	1.00082	1.11549	1.43258	1.27165	0.690111	0.21756	1.21146	0.717128	3	methylcrotonoyl-CoA carboxylase
EP01_RS03015	CDS,gene	0.610219	0.0335044	0.71644	0.0347555	0.476307	0.114704	0.736931	0.198313	3	hypothetical protein
EP01_RS03020	CDS,gene	1.10188	0.371195	1.61259	0.616244	1.48181	0.359072	1.71342	0.473221	3	hypothetical protein
EP01_RS03025	CDS,gene	1.65076	0.494753	1.99219	0.364993	1.45331	0.191435	1.83688	0.154006	3	hypothetical protein
EP01_RS03030	CDS,gene	3.11713	1.0005	2.76783	0.390004	2.85643	0.272135	3.0759	0.86302	3	GNAT family N-acetyltransferase
EP01_RS03035	CDS,gene	2.74606	0.497739	2.65233	0.652321	2.92555	0.828963	2.67936	0.460753	3	EEP domain-containing protein
EP01_RS03040	CDS,gene	1.81748	0.39454	1.84137	0.359399	1.88527	0.501111	1.64449	0.100872	3	hypothetical protein
EP01_RS03045	CDS,gene	1.37383	0.73955	0.786287	0.290863	1.51391	0.404379	1.35984	0.247913	3	daunorubicin ABC transporter ATP-binding protein
EP01_RS03050	CDS,gene	1.23169	0.309464	1.68963	0.354935	1.64702	0.531251	1.18201	0.0469637	3	ABC transporter permease
EP01_RS03055	CDS,gene	1.83156	0.35371	2.2336	0.872554	2.04549	0.942363	1.61341	0.431572	3	hypothetical protein
EP01_RS03060	CDS,gene	1.75946	0.402591	1.46694	0.318552	1.87527	0.387059	1.77663	0.875062	3	hypothetical protein
EP01_RS03065	CDS,gene	1.93834	0.265377	2.08825	0.449411	1.95734	0.103488	1.84844	0.388528	3	GNAT family N-acetyltransferase
EP01_RS03070	CDS,gene	1.42428	0.0931147	1.40351	0.328347	1.44133	0.241115	1.47786	0.448011	3	hypothetical protein
EP01_RS03075	CDS,gene	3.08703	0.542516	2.27185	0.319573	2.97041	0.616333	2.56074	1.08403	3	hypothetical protein
EP01_RS03080	CDS,gene	2.4427	0.400313	2.07936	0.137301	1.90197	0.445331	2.10122	0.51579	3	hypothetical protein
EP01_RS03085	CDS,gene	16.73	26.1339	8.9771	11.4304	6.75416	8.94436	14.8671	20.9982	3	hypothetical protein
EP01_RS03090	CDS,gene	2.35664	0.522441	2.14211	0.478008	2.56471	0.481336	2.52606	0.996666	3	hypothetical protein
EP01_RS03095	CDS,gene	2.33392	0.286233	2.05	0.668116	2.42684	1.01892	2.15516	0.276409	3	hypothetical protein
EP01_RS03100	CDS,gene	2.28574	0.0964007	2.12631	0.18381	2.24902	0.135756	1.96815	0.176689	3	hypothetical protein
EP01_RS03105	CDS,gene	2.12417	0.198164	1.97172	0.266548	2.45811	0.195604	1.91694	0.261198	3	hypothetical protein
EP01_RS03110	CDS,gene	1.89578	0.241805	1.81857	0.154778	1.85425	0.263951	1.78563	0.159491	3	hypothetical protein
EP01_RS03115	CDS,gene	1.60077	0.23437	1.81211	0.497118	2.02648	0.235952	1.63126	0.399662	3	hypothetical protein
EP01_RS03120	CDS,gene	1.69753	0.219523	1.71681	0.266646	1.6045	0.115324	1.53213	0.189831	3	hypothetical protein
EP01_RS03125	CDS,gene	1.89203	0.599922	1.80756	0.265443	1.99524	0.360917	1.71005	0.441408	3	hypothetical protein
EP01_RS03130	CDS,gene	1.56709	0.172774	1.48647	0.0956188	1.49514	0.140152	1.42977	0.267778	3	aminopeptidase
EP01_RS03135	CDS,gene	1.12553	0.343909	1.20506	0.122051	1.12297	0.249478	0.988251	0.157759	3	hypothetical protein
EP01_RS03140	CDS,gene	1.81373	0.55276	1.91389	0.701659	1.20249	0.186036	1.80823	0.587963	3	hypothetical protein
EP01_RS03150	CDS,gene	1.44638	0.205559	1.19709	0.113487	1.61342	0.116281	1.30027	0.264683	3	histidine kinase
EP01_RS03155	CDS,gene	1.2498	0.077488	1.19665	0.187416	1.08126	0.222569	1.29662	0.111586	3	hypothetical protein
EP01_RS03160	CDS,gene	1.13784	0.157957	1.09154	0.194357	1.27766	0.274206	1.15917	0.37226	3	hypothetical protein
EP01_RS03165	CDS,gene	2.16168	0.553975	2.07493	0.494214	2.66242	0.7908	2.04168	0.627101	3	spermidine synthase
EP01_RS03170	CDS,gene	1.48846	0.326353	1.28595	0.270703	1.27757	0.456934	1.34946	0.0516748	3	superoxide dismutase
EP01_RS03175	CDS,gene	1.60102	0.310925	1.64353	0.544889	2.11303	0.698548	1.66289	0.26808	3	hypothetical protein
EP01_RS03180	CDS,gene	1.96395	0.880269	1.86939	0.846716	2.07411	0.592087	1.83687	0.712526	3	hypothetical protein
EP01_RS03185	CDS,gene	0.70127	0.125536	0.692804	0.0420809	1.10039	0.256043	0.755592	0.158302	3	BON domain-containing protein
EP01_RS03190	CDS,gene	0.883786	0.161766	0.835889	0.0997037	1.0269	0.306206	0.854676	0.40949	3	hypothetical protein
EP01_RS03195	CDS,gene	2.73838	0.583453	3.09765	0.826722	3.0964	0.419316	2.69334	0.495804	3	LysR family transcriptional regulator
EP01_RS03200	CDS,gene	1.19584	0.204933	1.22609	0.160002	1.34222	0.0725718	1.2377	0.14534	3	aminopeptidase
EP01_RS03205	CDS,gene	1.70049	0.139585	1.62279	0.0522974	1.87139	0.0907605	1.66035	0.0347369	3	B12-binding domain-containing radical SAM protein
EP01_RS03210	CDS,gene	2.78295	1.12386	2.86156	1.38921	3.28121	2.45542	2.7369	1.77809	3	hypothetical protein
EP01_RS03215	CDS,gene	2.03762	0.50521	1.84692	0.438885	2.17873	0.629687	1.79595	0.422956	3	bifunctional 3-demethylubiquinone 3-O-methyltransferase/2-octaprenyl-6-hydroxy phenol methylase
EP01_RS03220	CDS,gene	1.86912	0.134248	1.71012	0.268607	1.74959	0.385842	1.87895	0.32757	3	hypothetical protein
EP01_RS03225	CDS,gene	1.96191	0.450043	1.88343	0.130049	1.98409	0.372517	2.03633	0.124848	3	hypothetical protein
EP01_RS03230	CDS,gene	1.06977	0.311488	0.853258	0.0954622	1.29306	0.434687	1.09472	0.523022	3	hypothetical protein
EP01_RS03235	CDS,gene	2.10471	0.447753	2.0648	0.605945	2.07149	0.496759	1.97027	0.514671	3	hypothetical protein
EP01_RS03240	CDS,gene	1.98022	0.579684	2.34464	0.577889	1.99121	0.764159	2.24843	1.30511	3	heat-shock protein
EP01_RS03245	CDS,gene	1.56524	0.329171	1.41395	0.278529	1.7074	0.705602	1.3442	0.399868	3	hypothetical protein
EP01_RS03250	CDS,gene	3.6597	2.66111	1.59938	2.03913	4.46082	1.52963	5.87411	6.26912	3	glyoxalase
EP01_RS03255	CDS,gene	2.7601	0.17518	2.1322	0.151657	2.32076	0.679058	2.36862	0.834148	3	asparaginase
EP01_RS03260	CDS,gene	1.68824	0.136431	1.52839	0.101804	1.52731	0.256744	1.45405	0.132462	3	hypothetical protein
EP01_RS03265	CDS,gene	3.73034	2.76758	2.81533	1.25256	2.91309	1.00917	2.86848	0.526041	3	hypothetical protein
EP01_RS03270	CDS,gene	2.45087	0.73351	2.68859	0.825713	2.16271	0.666564	2.85712	1.81782	3	hypothetical protein
EP01_RS03275	CDS,gene	2.61081	0.335098	2.21154	0.251376	2.24113	0.302588	2.56261	0.59743	3	ABC transporter ATP-binding protein
EP01_RS03280	CDS,gene	2.54009	0.644034	2.11779	0.517395	1.97453	0.0816428	2.30023	1.258	3	lysophospholipase
EP01_RS03285	CDS,gene	2.84838	0.314592	2.10382	0.29957	1.54842	0.528174	1.85096	0.579381	3	hypothetical protein
EP01_RS03290	CDS,gene	1.8897	0.659225	1.58142	0.0303933	1.80239	0.238275	1.8819	0.703883	3	hypothetical protein
EP01_RS03295	CDS,gene	1.483	0.469808	1.35465	0.167269	1.38533	0.347993	1.2432	0.167572	3	spermidine/putrescine ABC transporter ATP-binding protein
EP01_RS03300	CDS,gene	2.07834	0.267365	1.73167	0.286966	1.6908	0.275325	1.71837	0.356528	3	spermidine/putrescine ABC transporter permease
EP01_RS03305	CDS,gene	4.67383	1.40945	6.18605	1.10491	2.44192	2.45827	5.28626	0.588692	3	spermidine/putrescine transport system permease
EP01_RS03310	CDS,gene	1.40404	0.0835717	1.49254	0.492157	1.16041	0.250936	1.17875	0.112366	3	MFS transporter
EP01_RS03315	CDS,gene	2.13925	1.09878	2.12772	1.33099	2.1815	2.09124	1.96887	0.999173	3	ribosomal RNA large subunit methyltransferase E
EP01_RS03320	CDS,gene	2.15942	0.429116	2.11759	0.479753	1.83309	0.380885	1.56413	0.254842	3	RNA pseudouridine synthase
EP01_RS03325	CDS,gene	2.00842	0.93142	2.17369	1.11327	2.36999	0.585397	1.92469	1.09709	3	transcriptional regulator
EP01_RS03330	CDS,gene	1.7866	1.13334	1.013	0.530579	1.5119	1.41961	0.941428	0.655966	3	phosphohydrolase
EP01_RS03335	CDS,gene	1.0283	0.0588574	1.01011	0.332717	0.82412	0.0618533	0.899235	0.166	3	cysteine protease
EP01_RS03340	CDS,gene	2.78344	0.913238	2.15352	1.2808	2.38604	0.960194	3.09429	2.15463	3	amino acid ABC transporter
EP01_RS03345	CDS,gene	3.29389	3.19099	2.20965	0.873669	4.01407	3.13623	2.29922	1.07264	3	glyoxalase/bleomycin resistance/dioxygenase family protein
EP01_RS03350	CDS,gene	1.93644	0.562162	1.85121	0.488888	2.21939	0.112901	2.1329	0.1508	3	nuclease
EP01_RS03355	CDS,gene	2.88921	1.1086	3.12995	3.02988	3.74704	3.71939	4.05344	4.01432	3	serine protease
EP01_RS03360	CDS,gene	ND	ND	ND	ND	ND	ND	ND	ND	3	GGDEF domain-containing protein
EP01_RS03365	CDS,gene	2.44859	0.411109	2.35408	0.283869	2.00594	0.218218	2.13375	0.211402	3	pyridine nucleotide-disulfide oxidoreductase
EP01_RS03370	CDS,gene	1.14884	0.717756	0.569362	0.509233	0.911234	0.331324	0.43653	0.396982	3	peroxiredoxin
EP01_RS03375	CDS,gene	2.13141	0.339533	1.83609	0.708979	2.09574	0.608989	1.62042	0.335315	3	hypothetical protein
EP01_RS03385	CDS,gene	2.27063	0.458053	2.64822	1.67098	3.00758	0.474205	2.22052	1.04156	3	hypothetical protein
EP01_RS03390	CDS,gene	2.10973	1.02366	1.66062	0.691466	1.55918	0.0434457	1.82045	0.59289	3	hypothetical protein
EP01_RS03395	CDS,gene	2.54088	0.598632	2.19426	0.552199	1.70571	0.593791	1.75973	0.512726	3	hypothetical protein
EP01_RS03400	CDS,gene	1.44019	0.622677	1.51001	1.55779	2.09408	2.50983	1.32524	0.577463	3	hypothetical protein
EP01_RS03405	CDS,gene	1.56198	0.136095	1.26116	0.164864	1.38822	0.119298	1.25078	0.104451	3	serine protease
EP01_RS03410	CDS,gene	1.31396	0.282777	1.27774	0.195304	1.72296	0.0928472	1.40293	0.0657502	3	hypothetical protein
EP01_RS03415	CDS,gene	1.63822	0.101788	1.38604	0.213598	1.3746	0.022259	1.44157	0.076145	3	cell wall anchor protein
EP01_RS03420	CDS,gene	1.88777	0.315984	1.67417	0.182769	1.62008	0.459535	1.31753	0.266058	3	nitrate reductase formation protein NapD
EP01_RS03425	CDS,gene	1.98353	0.55097	1.76253	0.116888	1.90652	0.149029	1.81828	0.180357	3	arylsulfatase
EP01_RS03430	CDS,gene	2.04827	0.918833	1.51995	0.318379	1.99272	0.773097	2.00885	0.452312	3	gliding motility-associated lipoprotein GldK
EP01_RS03435	CDS,gene	ND	ND	ND	ND	ND	ND	ND	ND	3	hypothetical protein
EP01_RS03440	CDS,gene	1.78578	0.678919	1.69409	0.878789	1.81	0.54247	2.05208	1.02155	3	hypothetical protein
EP01_RS03445	CDS,gene	1.56766	0.618559	1.39321	0.204209	1.71479	0.589668	1.4083	0.864801	3	hypothetical protein
EP01_RS03450	CDS,gene	2.31386	0.125708	2.14124	0.357419	3.35102	1.87368	2.24953	0.913668	3	LysR family transcriptional regulator
EP01_RS03455	CDS,gene	1.7377	0.45746	1.78068	0.546646	1.45085	0.356996	1.87786	0.686042	3	pyoverdine biosynthesis protein PvcA
EP01_RS03460	CDS,gene	3.56899	1.59507	2.93062	0.981122	3.64825	2.59451	2.86993	1.30061	3	pyoverdine biosynthesis protein PvcB
EP01_RS03465	CDS,gene	1.32758	0.290278	1.04252	0.151206	1.06546	0.194577	1.16744	0.141523	3	hypothetical protein
EP01_RS03470	CDS,gene	3.17838	3.28354	2.02841	1.04941	2.20365	1.28515	2.98842	1.51307	3	ASCH domain-containing protein
EP01_RS03475	gene,tRNA	ND	ND	ND	ND	ND	ND	ND	ND	3	tRNA-Glu
EP01_RS03480	gene,tRNA	ND	ND	ND	ND	ND	ND	ND	ND	3	tRNA-Lys
EP01_RS03485	CDS,gene	1.61834	0.0943937	1.49855	0.539656	1.56242	0.182641	1.37471	0.121	3	adenylosuccinate synthetase
EP01_RS03490	CDS,gene	1.5251	0.49032	0.926019	0.402863	1.79352	0.271725	1.17112	0.522475	3	phosphoglycerate dehydrogenase
EP01_RS03495	CDS,gene	ND	ND	ND	ND	ND	ND	ND	ND	3	aspartate aminotransferase
EP01_RS03500	CDS,gene	ND	ND	ND	ND	ND	ND	ND	ND	3	hypothetical protein
EP01_RS03505	CDS,gene	1.64123	0.243583	2.37621	1.2675	2.41902	1.83061	2.26737	1.10776	3	DNA polymerase III subunit delta
EP01_RS03510	CDS,gene	1.38362	0.851107	1.98512	0.500577	1.67554	0.472992	1.79339	0.690343	3	PilZ domain-containing protein
EP01_RS03515	CDS,gene	1.09687	1.00321	3.56156	1.92917	0.560036	0.580663	2.70403	1.90433	3	30S ribosomal protein S20
EP01_RS03520	CDS,gene	0.727258	0.0817427	0.697295	0.292145	1.08217	0.231427	1.01838	0.524962	3	lipid II flippase MurJ
EP01_RS03525	CDS,gene	1.29765	0.439041	1.29037	0.356526	1.29655	0.474179	1.24606	0.349336	3	chemotaxis protein
EP01_RS03530	CDS,gene	1.99335	0.283091	1.7498	0.294125	1.95102	0.605266	1.89039	0.306703	3	chemotaxis protein
EP01_RS03535	CDS,gene	2.91396	1.51458	2.02565	0.895884	2.90009	0.915275	2.08481	0.825183	3	hypothetical protein
EP01_RS03540	CDS,gene	2.01783	0.239244	0.776277	0.464118	2.08243	0.158328	1.43186	0.800285	3	hypothetical protein
EP01_RS03545	CDS,gene	1.27608	0.156845	0.571657	0.292636	1.0783	0.0722202	0.88777	0.446279	3	hypothetical protein
EP01_RS03550	CDS,gene	2.42396	0.616868	1.15563	0.788864	2.46889	0.661507	1.28766	0.617298	3	hypothetical protein
EP01_RS03555	CDS,gene	1.74297	1.2421	0.532077	0.202457	2.13758	0.335312	1.44155	1.15162	3	hypothetical protein
EP01_RS03560	CDS,gene	1.90919	0.126774	0.75036	0.363015	1.7246	0.226722	1.23883	0.596558	3	adventurous gliding motility protein U
EP01_RS03565	CDS,gene	2.55434	0.119643	0.811474	0.458971	2.60937	0.364159	1.75926	0.951393	3	adventurous gliding motility protein S
EP01_RS03570	CDS,gene	1.45295	0.212192	0.744343	0.450524	1.51252	0.208975	0.898785	0.396014	3	TolR-like protein
EP01_RS03575	CDS,gene	1.84514	0.215832	0.665495	0.408899	1.76519	0.328698	1.08255	0.647353	3	adventurous gliding motility protein R
EP01_RS03580	CDS,gene	1.33286	0.430584	0.49577	0.3409	1.38316	0.34462	0.683625	0.226206	3	hypothetical protein
EP01_RS03585	CDS,gene	1.42746	0.177662	0.79814	0.670422	1.50342	0.196515	1.14657	0.651818	3	hypothetical protein
EP01_RS03590	CDS,gene	2.27415	0.0795447	2.03324	0.60246	2.16405	0.282597	2.01801	0.226244	3	nucleoside triphosphate pyrophosphohydrolase
EP01_RS03595	CDS,gene	1.50924	0.090066	1.23573	0.101014	1.40628	0.00280231	1.34554	0.236641	3	HD superfamily hydrolase
EP01_RS03600	CDS,gene	2.15083	1.48296	0.836477	0.812413	1.06342	0.664126	1.23301	0.379386	3	endoribonuclease YbeY
EP01_RS03605	CDS,gene	17.5211	29.4702	0.17209	0.298069	25.2858	42.0754	9.65514	13.0986	3	peptide chain release factor 2
EP01_RS03610	CDS,gene	ND	ND	ND	ND	ND	ND	ND	ND	3	lipoprotein releasing system transmembrane protein
EP01_RS03615	CDS,gene	2.32394	2.01846	1.61295	1.07536	3.41342	3.84995	1.82284	2.04659	3	ABC transporter ATP-binding protein
EP01_RS03620	CDS,gene	ND	ND	ND	ND	ND	ND	ND	ND	3	outer membrane protein assembly factor BamA
EP01_RS03625	CDS,gene	ND	ND	ND	ND	ND	ND	ND	ND	3	hypothetical protein
EP01_RS03630	CDS,gene	ND	ND	ND	ND	ND	ND	ND	ND	3	acyl-[acyl-carrier-protein]--UDP-N- acetylglucosamine O-acyltransferase
EP01_RS03635	CDS,gene	ND	ND	ND	ND	ND	ND	ND	ND	3	oxidoreductase
EP01_RS03640	CDS,gene	ND	ND	ND	ND	ND	ND	ND	ND	3	lipid-A-disaccharide synthase
EP01_RS03645	CDS,gene	ND	ND	ND	ND	ND	ND	ND	ND	3	tetraacyldisaccharide 4'-kinase
EP01_RS03650	CDS,gene	ND	ND	ND	ND	ND	ND	ND	ND	3	lipid A biosynthesis lauroyl acyltransferase
EP01_RS03655	CDS,gene	1.6927	0.0741944	1.11136	0.155352	1.9969	0.169493	1.19783	0.115579	3	hypothetical protein
EP01_RS03665	CDS,gene	1.782	0.0554403	1.83033	0.367162	1.74788	0.188114	2.07534	0.136454	3	heptosyltransferase
EP01_RS03670	CDS,gene	ND	ND	ND	ND	ND	ND	ND	ND	3	ADP-heptose--LPS heptosyltransferase
EP01_RS03675	CDS,gene	ND	ND	ND	ND	ND	ND	ND	ND	3	two-component system response regulator
EP01_RS03680	CDS,gene	0.600326	0.24537	0.491217	0.535067	0.391992	0.137344	0.701651	0.218556	3	histidine kinase
EP01_RS03685	CDS,gene	ND	ND	ND	ND	ND	ND	ND	ND	3	riboflavin biosynthesis protein RibF
EP01_RS03690	CDS,gene	1.36622	0.606742	1.76317	0.856645	1.95416	0.654084	1.84436	0.677148	3	hypothetical protein
EP01_RS03695	CDS,gene	0.00360886	0.000625896	0.0407027	0.0531396	0.0168091	0.00357984	0.0632133	0.0371253	3	type IV-A pilus assembly ATPase PilB
EP01_RS03700	CDS,gene	0.149093	0.0725677	0.472353	0.0959456	0.30308	0.0844778	0.38777	0.206946	3	pilT, twitching motility protein PilT
EP01_RS03705	CDS,gene	0	0	0.0495524	0.0487798	0.00818798	0.00212714	0.0606216	0.0417093	3	pilC; type II secretion system protein
EP01_RS03710	CDS,gene	0	0	0	0	0	0	0.0155012	0.0268489	3	pilS sensor protein
EP01_RS03715	CDS,gene	0.892376	0.607072	0.489435	0.295337	1.42274	0.778526	0.755733	0.688688	3	acetoacetate metabolism regulatory protein AtoC
EP01_RS03720	CDS,gene	4.40688	1.70666	2.97647	1.66583	4.11096	1.03449	4.61316	3.15276	3	bacterioferritin
EP01_RS03725	CDS,gene	3.08539	0.219446	3.81111	1.67617	3.6386	0.808185	3.13683	1.38326	3	hypothetical protein
EP01_RS03730	CDS,gene	2.38639	0.560227	2.22534	0.499375	2.26634	0.10069	2.20591	0.22535	3	phospholipase D family protein
EP01_RS03735	CDS,gene	1.9608	0.316124	1.64407	0.247132	1.99121	0.354372	1.86059	0.413217	3	hypothetical protein
EP01_RS03740	CDS,gene	2.1082	0.398072	2.00483	0.533686	2.24785	0.116547	1.98944	0.451186	3	aminopeptidase
EP01_RS03745	CDS,gene	1.03903	0.0866669	1.15585	0.274021	0.917713	0.178664	0.942384	0.0538604	3	pseudouridine synthase
EP01_RS03750	CDS,gene	6.39526	3.51	5.39305	1.52029	6.30037	3.42841	5.77848	4.58697	3	hypothetical protein
EP01_RS03755	CDS,gene	1.66308	0.539478	1.54126	0.364963	1.3273	0.396942	1.48693	0.35946	3	thiazole biosynthesis protein ThiJ
EP01_RS03760	CDS,gene	2.62024	0.98619	2.06413	0.952305	1.64044	0.534064	2.20376	0.906874	3	NtrC family transcriptional regulator
EP01_RS03765	CDS,gene	1.1451	0.459649	1.20596	0.390525	0.723136	0.282585	1.0353	0.0404326	3	hypothetical protein
EP01_RS03770	CDS,gene	31.5557	48.391	26.1725	39.6105	26.3873	39.308	22.5477	33.5152	3	hypothetical protein
EP01_RS03775	CDS,gene	0.259228	0.0585762	1.37976	0.376924	0.473419	0.199868	1.33859	0.415042	3	hypothetical protein
EP01_RS03780	CDS,gene	2.10735	0.302157	2.02493	0.106338	1.98809	0.363724	1.93226	0.28249	3	hypothetical protein
EP01_RS03785	CDS,gene	ND	ND	ND	ND	ND	ND	ND	ND	3	hypothetical protein
EP01_RS03790	CDS,gene	1.74149	0.362117	1.69501	0.21317	1.29347	0.24678	1.84831	0.593583	3	ABC transporter
EP01_RS03795	CDS,gene	1.47705	0.61711	1.58416	0.058178	1.79265	0.51796	1.76052	0.230501	3	uridine kinase
EP01_RS03800	CDS,gene	2.09152	0.989971	1.88731	0.901624	1.564	0.481528	1.83953	0.615802	3	uracil phosphoribosyltransferase
EP01_RS03805	CDS,gene	1.74314	0.757723	1.76409	1.21901	1.60303	0.974568	1.55141	0.530303	3	uracil phosphoribosyltransferase
EP01_RS03810	CDS,gene	1.13235	0.37191	1.28196	0.262111	1.37023	0.65001	1.2158	0.0992338	3	hypothetical protein
EP01_RS03815	CDS,gene	2.15442	0.89244	2.1489	0.823795	1.6861	0.556471	2.60721	0.928351	3	methylmalonate-semialdehyde dehydrogenase (acylating)
EP01_RS03820	CDS,gene	0.973365	0.21071	0.671031	0.176633	1.0917	0.219491	0.843632	0.297634	3	hybrid sensor histidine kinase/response regulator
EP01_RS03825	CDS,gene	1.89733	0.900615	2.01609	0.491595	1.64708	0.577099	2.04955	1.06859	3	hypothetical protein
EP01_RS03830	CDS,gene	1.76964	0.105857	1.55933	0.332527	1.61385	0.397297	1.70565	0.47338	3	TIGR02147 family protein
EP01_RS03835	CDS,gene	1.54027	0.455561	0.932203	0.332424	0.69106	0.497151	0.984623	0.15731	3	collagen-like protein
EP01_RS03840	CDS,gene	2.40633	0.743599	1.99577	0.251294	1.24995	0.301302	1.83596	1.22294	3	hypothetical protein
EP01_RS03845	CDS,gene	2.21633	0.37967	1.9736	0.340155	1.9432	0.326954	1.87814	0.429431	3	hypothetical protein
EP01_RS03850	gene,tRNA	ND	ND	ND	ND	ND	ND	ND	ND	3	tRNA-Leu
EP01_RS03855	CDS,gene	1.42581	0.134232	1.43821	0.648913	1.8862	0.310227	1.43236	0.324025	3	protease
EP01_RS03860	CDS,gene	0.629208	0.113632	0.680152	0.114751	0.708521	0.112945	0.820785	0.343033	3	hypothetical protein
EP01_RS03865	CDS,gene	2.1063	0.232168	1.69931	0.26742	1.56103	0.201539	1.58327	0.316383	3	hypothetical protein
EP01_RS03870	CDS,gene	2.03195	0.281926	1.67199	0.227547	1.97184	0.213945	1.69839	0.261798	3	peptide N-acetyltransferase
EP01_RS03875	CDS,gene	ND	ND	ND	ND	ND	ND	ND	ND	3	ribosome maturation factor
EP01_RS03880	CDS,gene	ND	ND	ND	ND	ND	ND	ND	ND	3	transcription termination/antitermination protein NusA
EP01_RS03885	CDS,gene	1.80513	0.630739	1.14118	0.614745	2.53314	1.60013	1.98003	2.10883	3	translation initiation factor IF-2
EP01_RS03890	CDS,gene	1.03307	0.436105	1.4523	0.411273	1.76952	0.196535	0.797074	0.522323	3	ribosome-binding factor A
EP01_RS03895	CDS,gene	2.98512	0.355504	2.3934	0.101804	2.63847	0.131469	2.31907	0.0921624	3	tRNA pseudouridine synthase B
EP01_RS03900	CDS,gene	ND	ND	ND	ND	ND	ND	ND	ND	3	30S ribosomal protein S15
EP01_RS03905	CDS,gene	ND	ND	ND	ND	ND	ND	ND	ND	3	polyribonucleotide nucleotidyltransferase
EP01_RS03910	CDS,gene	1.54428	0.5686	1.73157	0.685124	1.4083	0.86709	1.12646	0.437705	3	peptidase M16
EP01_RS03915	CDS,gene	ND	ND	ND	ND	ND	ND	ND	ND	3	deoxyuridine 5'-triphosphate nucleotidohydrolase
EP01_RS03920	CDS,gene	1.82902	0.737466	1.79852	0.235753	1.69094	0.325731	1.46469	0.555466	3	YIP1 family protein
EP01_RS03925	CDS,gene	1.10992	0.329336	1.14429	0.280772	1.12227	0.408232	1.05664	0.425181	3	hypothetical protein
EP01_RS03930	CDS,gene	2.34123	0.544149	2.2699	0.5543	2.22575	0.641218	2.16034	0.431725	3	hypothetical protein
EP01_RS03935	CDS,gene	1.73867	0.623188	1.43008	0.367458	1.62168	0.660125	1.59428	0.394958	3	membrane protein
EP01_RS03940	CDS,gene	1.97163	0.0464288	2.11549	0.117658	2.33602	0.16688	2.02035	0.17627	3	hypothetical protein
EP01_RS03945	CDS,gene	2.72608	0.602621	2.97975	1.38724	2.71949	0.483875	2.51197	0.251456	3	hypothetical protein
EP01_RS03950	CDS,gene	ND	ND	ND	ND	ND	ND	ND	ND	3	dolichyl-phosphate beta-D-mannosyltransferase
EP01_RS03955	CDS,gene	1.20003	0.157774	1.18071	0.24213	1.73238	0.0513951	1.07489	0.521813	3	SH3 domain-containing protein
EP01_RS03960	CDS,gene	2.31596	0.78844	2.80756	1.20586	3.56095	1.51015	2.35666	1.197	3	hypothetical protein
EP01_RS03965	CDS,gene	1.40568	0.430156	1.61731	1.09229	1.61837	0.896208	1.26643	0.908348	3	DNA mismatch repair protein MutL
EP01_RS03970	CDS,gene	0.168736	0.123298	0.487665	0.109613	0	0	0.224863	0.199856	3	tRNA dimethylallyltransferase
EP01_RS03975	CDS,gene	ND	ND	ND	ND	ND	ND	ND	ND	3	hypothetical protein
EP01_RS03980	CDS,gene	0.683475	0.197077	1.10399	0.241866	0.512355	0.221932	0.87388	0.340273	3	guanylate kinase
EP01_RS03985	CDS,gene	0.554698	0.168552	0.518799	0.587369	0.464011	0.340306	0.497694	0.097709	3	DNA-directed RNA polymerase subunit omega
EP01_RS03990	CDS,gene	0.638573	0.76051	0.251118	0.0935426	0.239497	0.138827	0.531132	0.802287	3	GTP pyrophosphokinase
EP01_RS03995	CDS,gene	1.89766	0.363895	1.64699	0.401121	2.54076	0.470066	1.48643	0.310282	3	sensor protein fixL
EP01_RS04000	CDS,gene	1.0397	0.174915	1.26661	0.460149	1.04507	0.282395	1.45929	0.46428	3	TonB-dependent receptor
EP01_RS04005	CDS,gene	1.34413	0.191881	0.950492	0.207062	1.3597	0.36032	1.18214	0.344978	3	lysine 6-monooxygenase
EP01_RS04010	CDS,gene	2.29512	0.921086	1.84634	0.377628	1.98049	0.325003	1.97474	0.656954	3	siderophore biosynthesis protein IucC
EP01_RS04015	CDS,gene	2.66502	0.991761	2.88139	1.05407	2.12736	1.08481	2.08239	0.60203	3	aerobactin siderophore biosynthesis protein iucB
EP01_RS04020	CDS,gene	1.06146	0.143714	0.967549	0.194592	1.00943	0.119034	1.1176	0.0414042	3	aerobactin siderophore biosynthesis protein iucA
EP01_RS04025	CDS,gene	1.84653	0.101568	1.5258	0.151151	1.49982	0.914289	1.50602	0.557688	3	multidrug resistance protein
EP01_RS04030	CDS,gene	1.75388	0.156847	1.724	1.52482	1.05747	0.143992	3.09761	1.25233	3	membrane protein
EP01_RS04035	CDS,gene	2.28767	0.664143	1.71336	0.189308	2.25991	0.529486	1.90794	0.758776	3	hypothetical protein
EP01_RS04040	CDS,gene	3.4106	0.463216	3.04361	1.07532	3.16688	1.4004	3.61768	1.79906	3	hypothetical protein
EP01_RS04045	CDS,gene	1.16612	0.447308	1.32838	0.504147	1.69928	0.436381	1.29291	0.0739746	3	hypothetical protein
EP01_RS04050	CDS,gene	ND	ND	ND	ND	ND	ND	ND	ND	3	single-stranded DNA-binding protein
EP01_RS04055	CDS,gene	0.201901	0.349703	0.364485	0.631307	0.165562	0.286761	0.0772341	0.133773	3	type II secretion system protein GspN
EP01_RS04060	CDS,gene	ND	ND	ND	ND	ND	ND	ND	ND	3	hypothetical protein
EP01_RS04065	CDS,gene	ND	ND	ND	ND	ND	ND	ND	ND	3	pilus assembly protein PilM
EP01_RS04070	CDS,gene	0.876749	0.0319713	0.92335	0.197845	0.652063	0.0542414	0.704542	0.218999	3	hypothetical protein
EP01_RS04075	CDS,gene	1.81013	0.295766	1.51492	0.329119	1.81781	0.353401	1.95419	0.244917	3	hypothetical protein
EP01_RS04080	CDS,gene	ND	ND	ND	ND	ND	ND	ND	ND	3	general secretion pathway protein GspK
EP01_RS04085	CDS,gene	ND	ND	ND	ND	ND	ND	ND	ND	3	general secretion pathway protein GspJ
EP01_RS04090	CDS,gene	ND	ND	ND	ND	ND	ND	ND	ND	3	general secretion pathway protein GspI
EP01_RS04095	CDS,gene	ND	ND	ND	ND	ND	ND	ND	ND	3	prepilin-type N-terminal cleavage/methylation domain-containing protein
EP01_RS04100	CDS,gene	4.44357	7.36038	1.09448	1.62188	0.533214	0.677728	5.3973	6.09134	3	type II secretion system protein GspG
EP01_RS04105	CDS,gene	1.73901	0.492949	1.73966	0.450703	1.80105	0.208474	1.75174	0.383725	3	hypothetical protein
EP01_RS04110	CDS,gene	1.79705	0.366143	2.18114	0.729409	2.29049	0.645838	1.9227	0.385563	3	hypothetical protein
EP01_RS04115	CDS,gene	ND	ND	ND	ND	ND	ND	ND	ND	3	type II secretion system protein GspF
EP01_RS04120	CDS,gene	ND	ND	ND	ND	ND	ND	ND	ND	3	type II secretion system protein GspE
EP01_RS04125	CDS,gene	ND	ND	ND	ND	ND	ND	ND	ND	3	type II secretion system protein GspD
EP01_RS04130	CDS,gene	ND	ND	ND	ND	ND	ND	ND	ND	3	general secretion pathway protein GspC
EP01_RS04135	CDS,gene	0.578664	0.312638	0.574053	0.144619	0.946833	0.471006	0.61315	0.293757	3	hypothetical protein
EP01_RS04140	CDS,gene	1.82668	0.650661	1.83483	0.50505	1.7756	0.116609	1.58066	0.237992	3	hypothetical protein
EP01_RS04145	CDS,gene	2.94083	0.885897	2.33293	1.00673	2.65131	1.14974	2.56293	0.370494	3	hypothetical protein
EP01_RS04150	CDS,gene	6.90249	4.29997	6.48096	4.70048	6.50674	4.35778	5.52391	3.14255	3	ATP:cob(I)alamin adenosyltransferase
EP01_RS04155	CDS,gene	0.184094	0.0580195	0.170301	0.0346801	0.0833751	0.0563815	0.147356	0.0213738	3	formiminoglutamase
EP01_RS04160	CDS,gene	ND	ND	ND	ND	ND	ND	ND	ND	3	cytochrome c biogenesis protein
EP01_RS04165	CDS,gene	ND	ND	ND	ND	ND	ND	ND	ND	3	cytochrome c biogenesis protein
EP01_RS04170	CDS,gene	ND	ND	ND	ND	ND	ND	ND	ND	3	class III cytochrome C domain protein
EP01_RS04175	CDS,gene	ND	ND	ND	ND	ND	ND	ND	ND	3	molybdopterin oxidoreductase
EP01_RS04180	CDS,gene	ND	ND	ND	ND	ND	ND	ND	ND	3	molybdopterin oxidoreductase
EP01_RS04185	CDS,gene	ND	ND	ND	ND	ND	ND	ND	ND	3	hypothetical protein
EP01_RS04190	CDS,gene	ND	ND	ND	ND	ND	ND	ND	ND	3	hypothetical protein
EP01_RS04195	CDS,gene	3.93729	1.78589	3.28455	3.69239	1.97558	1.60319	2.07463	1.48287	3	hypothetical protein
EP01_RS04200	CDS,gene	0.907149	0.135931	0.832434	0.0370235	0.889476	0.212406	1.02076	0.367643	3	hypothetical protein
EP01_RS04205	CDS,gene	ND	ND	ND	ND	ND	ND	ND	ND	3	hypothetical protein
EP01_RS04210	CDS,gene	1.56445	0.323313	2.01802	0.414534	1.92185	0.466442	1.63706	0.53743	3	PilZ domain-containing protein
EP01_RS04215	CDS,gene	1.6131	0.462825	1.3199	0.528097	1.29491	0.207828	1.39273	0.477041	3	threonine--tRNA ligase
EP01_RS04220	CDS,gene	ND	ND	ND	ND	ND	ND	ND	ND	3	translation initiation factor IF-3
EP01_RS04225	CDS,gene	0.740708	0.654895	1.15003	0.885643	0.763685	0.377589	0.776274	0.286701	3	D-tyrosyl-tRNA(Tyr) deacylase
EP01_RS04230	CDS,gene	3.01432	1.92547	1.84939	0.420961	2.16105	0.155155	2.63112	1.40297	3	acetyl-CoA hydrolase
EP01_RS04235	CDS,gene	1.72125	1.36255	1.15678	0.72086	1.45139	0.755123	1.42865	0.810088	3	enterochelin esterase
EP01_RS04240	CDS,gene	2.19093	0.651688	1.9229	0.727649	1.60819	0.269888	1.84466	0.55023	3	RTX family exoprotein
EP01_RS04245	CDS,gene	1.31041	0.989309	1.33499	1.0939	2.61367	3.00349	2.19415	0.953405	3	50S ribosomal protein L35
EP01_RS04250	CDS,gene	ND	ND	ND	ND	ND	ND	ND	ND	3	50S ribosomal protein L20
EP01_RS04255	CDS,gene	ND	ND	ND	ND	ND	ND	ND	ND	3	type 2 isopentenyl-diphosphate Delta-isomerase
EP01_RS04260	CDS,gene	ND	ND	ND	ND	ND	ND	ND	ND	3	hydroxymethylglutaryl-CoA reductase, degradative
EP01_RS04265	CDS,gene	ND	ND	ND	ND	ND	ND	ND	ND	3	hypothetical protein
EP01_RS04270	CDS,gene	ND	ND	ND	ND	ND	ND	ND	ND	3	diphosphomevalonate decarboxylase
EP01_RS04275	CDS,gene	ND	ND	ND	ND	ND	ND	ND	ND	3	hypothetical protein
EP01_RS04280	CDS,gene	1.33148	0.846166	1.34207	0.752317	2.03433	1.02338	1.07154	0.478504	3	hypothetical protein
EP01_RS04285	CDS,gene	1.81237	0.661558	1.35998	0.28953	1.68843	0.310622	1.831	0.355237	3	23S rRNA methyltransferase
EP01_RS04290	CDS,gene	ND	ND	ND	ND	ND	ND	ND	ND	3	hypothetical protein
EP01_RS04295	CDS,gene	1.30905	0.747357	1.0672	0.407935	0.972064	0.323953	1.09811	0.267914	3	transcriptional regulator
EP01_RS04300	CDS,gene	1.80341	0.730704	1.21836	0.361556	1.27835	0.375473	1.44053	0.202402	3	16S rRNA methyltransferase
EP01_RS04305	CDS,gene	5.89846	6.67948	4.59426	1.94393	5.12867	3.84939	6.51525	6.52389	3	phenylalanine--tRNA ligase subunit alpha	pheS
EP01_RS04310	CDS,gene	ND	ND	ND	ND	ND	ND	ND	ND	3	phenylalanine--tRNA ligase subunit beta
EP01_RS04315	CDS,gene	1.23918	1.549	0.53623	0.318974	0.775737	0.236626	0.0979616	0.0849923	3	integration host factor subunit alpha
EP01_RS04320	CDS,gene	0.973938	0.114112	1.2385	0.354647	1.22825	0.653737	1.4639	1.05459	3	transcriptional regulator
EP01_RS04325	gene,tRNA	ND	ND	ND	ND	ND	ND	ND	ND	3	tRNA-Pro
EP01_RS04330	CDS,gene	1.58674	0.0987783	1.54398	0.464932	1.54075	0.266003	1.49605	0.416373	3	hypothetical protein
EP01_RS04335	CDS,gene	1.4302	0.516607	1.51702	0.503444	1.1922	0.41936	1.54728	0.502304	3	hypothetical protein
EP01_RS04340	CDS,gene	1.15602	0.782772	1.59122	0.716191	1.05036	0.38061	1.04017	0.479114	3	hypothetical protein
EP01_RS04345	CDS,gene	0.811668	0.679318	0.291135	0.158777	0	0	0.653083	0.801956	3	hypothetical protein
EP01_RS04350	CDS,gene	3.81904	2.68027	2.79275	0.577411	2.20548	0.868078	3.31582	2.79825	3	ferredoxin
EP01_RS04355	CDS,gene	3.24489	0.349599	2.62751	0.231067	2.29646	0.0818327	2.39967	0.392601	3	permease
EP01_RS04360	CDS,gene	1.71745	0.583087	1.78466	0.15489	1.48816	0.220943	1.84061	0.592456	3	aminopeptidase C
EP01_RS04365	CDS,gene	4.05358	4.57242	2.73074	3.33588	3.36307	3.62478	2.02657	2.21951	3	hypothetical protein
EP01_RS04370	CDS,gene	1.46272	0.285409	1.47689	0.154235	2.0041	0.653388	1.68715	0.218791	3	isomerase
EP01_RS04380	CDS,gene	1.48832	0.484878	1.30669	0.135702	1.67475	0.338461	1.25659	0.041599	3	hypothetical protein
EP01_RS04385	CDS,gene	5.84434	7.96216	6.78719	10.0492	3.18064	3.72872	5.59227	7.57511	3	transcriptional repressor
EP01_RS04390	CDS,gene	1.01427	0.324182	1.48131	0.344471	0.908837	0.025429	1.47215	0.16901	3	PAS domain-containing sensor histidine kinase
EP01_RS04395	CDS,gene	0.43903	0.114742	0.857384	0.510502	0.788519	0.600754	0.450794	0.172792	3	protein sphX
EP01_RS04400	CDS,gene	0.172811	0.0942286	0.0780096	0.135117	0.219482	0.0374616	0.45857	0.22177	3	phosphate ABC transporter permease subunit PstC
EP01_RS04405	CDS,gene	ND	ND	ND	ND	ND	ND	ND	ND	3	phosphate ABC transporter, permease protein PstA
EP01_RS04410	CDS,gene	ND	ND	ND	ND	ND	ND	ND	ND	3	phosphate ABC transporter ATP-binding protein
EP01_RS04415	CDS,gene	1.55087	0.481517	1.2291	0.534391	1.29554	0.391074	1.66577	0.277275	3	hypothetical protein
EP01_RS04420	CDS,gene	1.53676	0.430745	1.15985	0.463599	1.45347	1.0038	1.21602	0.243936	3	hypothetical protein
EP01_RS04425	CDS,gene	0.258796	0.141752	0.361061	0.136743	0.528755	0.278871	0.285413	0.207624	3	hypothetical protein
EP01_RS04430	CDS,gene	3.4507	2.49366	2.06647	1.10685	3.1133	2.14278	3.84557	3.64529	3	CDP-glucose 4,6-dehydratase
EP01_RS04435	CDS,gene	1.21791	0.0303004	1.22195	0.296474	1.20361	0.265051	1.27899	0.0648186	3	hypothetical protein
EP01_RS04440	CDS,gene	1.09538	0.141958	1.23517	0.440671	1.12018	0.126781	1.25471	0.291138	3	alginate O-acetyltransferase
EP01_RS04445	CDS,gene	1.50123	0.631816	1.4111	0.711636	1.21358	0.597309	1.38849	0.518844	3	hypothetical protein
EP01_RS04450	CDS,gene	0.896788	0.143648	1.85707	0.447449	0.818623	0.194197	1.69163	0.13609	3	phosphoglycerol transferase
EP01_RS04455	CDS,gene	0.0126211	0.018741	0.202639	0.124359	0.00758886	0.0067103	0.262352	0.18333	3	N-acetylglucosaminyltransferase
EP01_RS04460	CDS,gene	0.00696249	0.00603111	0.213364	0.0262545	0.00216304	0.0037465	0.214671	0.131264	3	cation tolerance protein CutA
EP01_RS04465	CDS,gene	0.0827255	0.0384202	0.588817	0.146753	0.207239	0.0324873	0.982064	0.568937	3	O-antigen ligase
EP01_RS04470	CDS,gene	0.102566	0.0343209	0.395426	0.291631	0.132043	0.0959168	0.531015	0.3438	3	oxidoreductase
EP01_RS04475	CDS,gene	0.036004	0.0623607	0.221237	0.383194	0.0884924	0.153273	0.296044	0.24825	3	serine acetyltransferase
EP01_RS04480	CDS,gene	1.69848	0.635049	2.38887	1.11871	2.38441	0.657433	2.10299	1.67673	3	hypothetical protein
EP01_RS04485	CDS,gene	0.149353	0.0595069	0.721701	0.207672	0.34627	0.0198684	1.10341	0.756647	3	Vi polysaccharide biosynthesis protein VipA/TviB
EP01_RS04490	CDS,gene	0.0879006	0.00388592	0.325947	0.328951	0.218837	0.0260734	0.497994	0.342417	3	hypothetical protein
EP01_RS04495	CDS,gene	0.183871	0.249309	0.583808	0.713278	0.497765	0.488848	0.96125	1.0507	3	hypothetical protein
EP01_RS04500	CDS,gene	0.973705	0.339272	2.42786	1.9038	2.10218	0.589969	2.62162	1.8083	3	hypothetical protein
EP01_RS04505	CDS,gene	0.137601	0.0607713	0.423679	0.311857	0.206272	0.0868476	0.56596	0.414519	3	hypothetical protein
EP01_RS04510	CDS,gene	0.14662	0.0962688	0.553658	0.34421	0.421434	0.0564222	0.929187	0.645464	3	glucosamine 6-phosphate synthetase
EP01_RS04515	CDS,gene	0.147597	0.0815454	0.613109	0.23293	0.402611	0.123276	1.01925	0.718217	3	glycosyltransferase WbuB
EP01_RS04520	CDS,gene	ND	ND	ND	ND	ND	ND	ND	ND	3	hypothetical protein
EP01_RS04525	CDS,gene	0.0466382	0.0336375	0.373801	0.418886	0.0802363	0.0429526	0.396577	0.245192	3	hypothetical protein
EP01_RS04530	CDS,gene	0.111551	0.0326218	0.634996	0.14875	0.314153	0.0406948	0.929309	0.566851	3	aminotransferase
EP01_RS04535	CDS,gene	0.111801	0.0708844	0.724296	0.125723	0.231158	0.0953162	1.00166	0.53081	3	capsular biosynthesis protein
EP01_RS04540	CDS,gene	0.600501	0.133874	1.33143	0.503107	0.350072	0.201446	0.898119	0.351365	3	aminotransferase DegT
EP01_RS04545	CDS,gene	2.15483	0.374296	2.24447	0.195489	1.69619	0.160313	1.98067	0.273802	3	hypothetical protein
EP01_RS04550	CDS,gene	1.74857	0.475116	1.51744	0.363458	1.7909	0.399601	1.53213	0.382328	3	2-nitropropane dioxygenase
EP01_RS04555	CDS,gene	ND	ND	ND	ND	ND	ND	ND	ND	3	transcriptional regulator
EP01_RS04560	CDS,gene	2.01636	0.460051	1.94017	0.460483	1.50396	0.376337	1.65431	0.132007	3	cell filamentation protein
EP01_RS04565	CDS,gene	0.727981	0.479618	1.93943	2.37343	1.36033	0.758103	1.60457	1.26534	3	hypothetical protein
EP01_RS04570	CDS,gene	1.44005	0.373525	1.49599	0.677352	1.40628	0.0390301	1.41252	0.829011	3	DNA-binding protein
EP01_RS04575	CDS,gene	1.58827	0.65981	1.60806	0.608586	1.62349	0.187881	1.529	0.881578	3	cysteine synthase A
EP01_RS04580	CDS,gene	2.70397	1.10731	2.16522	1.12826	2.03878	0.637742	2.85903	0.76491	3	EEP domain-containing protein
EP01_RS04585	CDS,gene	1.91999	0.0736132	1.77864	0.50192	1.68202	0.256818	1.77321	0.235593	3	cell wall anchor protein
EP01_RS04590	CDS,gene	3.33991	1.05334	3.96143	2.61792	4.11523	1.93418	4.45874	2.34613	3	hypothetical protein
EP01_RS04595	CDS,gene	1.00591	0.260991	1.1589	0.350447	1.21768	0.264921	1.27515	0.4244	3	RNA polymerase ECF-type sigma factor
EP01_RS04600	CDS,gene	0.109182	0.131301	0.139062	0.0880141	0.0133171	0.023066	0.187938	0.193635	3	sodium-translocating pyrophosphatase
EP01_RS04605	CDS,gene	2.13895	0.294004	2.38671	0.950738	2.4667	0.740182	2.27964	1.13599	3	hypothetical protein
EP01_RS04610	CDS,gene	4.04752	4.6745	2.202	1.49647	2.79316	3.3853	3.12968	3.07861	3	UPF0016 family membrane protein
EP01_RS04615	CDS,gene	2.21363	1.18093	1.73841	1.3243	2.12952	1.264	1.75878	0.883683	3	exopolysaccharide synthesis protein
EP01_RS04620	CDS,gene	6.15063	6.87045	6.74889	8.8568	6.40406	7.56541	6.39208	8.65208	3	hypothetical protein
EP01_RS04625	CDS,gene	1.34435	0.43859	1.0021	0.15833	1.11078	0.355694	1.13534	0.172771	3	permease
EP01_RS04630	CDS,gene	ND	ND	ND	ND	ND	ND	ND	ND	3	membrane protein
EP01_RS04635	CDS,gene	2.0987	1.00327	2.06461	1.26583	2.0331	0.803415	1.93958	0.7761	3	hypothetical protein
EP01_RS04645	CDS,gene	1.50029	0.128815	1.52706	0.477497	1.34796	0.490174	1.31402	0.500108	3	phytoene dehydrogenase
EP01_RS04650	CDS,gene	1.0518	0.0423609	1.18057	0.0797462	0.937557	0.0392782	1.01686	0.207877	3	hypothetical protein
EP01_RS04655	CDS,gene	1.87035	0.228986	1.55094	0.447483	1.6353	0.363536	1.61714	0.496523	3	hypothetical protein
EP01_RS04660	CDS,gene	3.26506	0.753706	3.09981	1.55747	2.26028	1.25205	2.21961	1.30872	3	hypothetical protein
EP01_RS04665	CDS,gene	2.48532	2.29841	1.57095	0.877935	2.17719	1.71888	2.49988	1.58187	3	hypothetical protein
EP01_RS04670	CDS,gene	1.61202	0.808314	0.92075	0.315219	1.55996	0.269282	1.27973	0.626583	3	hypothetical protein
EP01_RS04675	CDS,gene	2.37669	0.067285	2.67825	0.393355	2.79974	0.871379	2.53534	0.561287	3	lycopene cyclase family protein
EP01_RS04680	CDS,gene	1.12949	0.113908	1.26849	0.263952	1.4881	0.809973	0.986573	0.2815	3	tRNA (N6-threonylcarbamoyladenosine(37)-N6)-methyltransferase TrmO
EP01_RS04685	CDS,gene	19.2287	25.7793	11.3012	16.2571	28.6486	42.1073	12.5824	15.9066	3	tRNA methyltransferase
EP01_RS04690	CDS,gene	ND	ND	ND	ND	ND	ND	ND	ND	3	methionine--tRNA ligase	metG
EP01_RS04695	CDS,gene	2.66815	0.905476	2.84837	1.42104	2.16108	0.37381	2.43189	0.103822	3	carbonic anhydrase
EP01_RS04700	CDS,gene	1.27816	0.18289	1.32027	0.498812	1.37423	0.401093	1.43235	0.587595	3	peptidase
EP01_RS04705	CDS,gene	ND	ND	ND	ND	ND	ND	ND	ND	3	rod shape-determining protein
EP01_RS04710	CDS,gene	2.66578	0.920916	2.57587	1.5957	2.36977	0.74966	2.58348	1.17803	3	hypothetical protein
EP01_RS04715	CDS,gene	ND	ND	ND	ND	ND	ND	ND	ND	3	glycosyl transferase
EP01_RS04720	CDS,gene	1.9067	0.615169	3.21815	1.46022	2.82555	1.21636	2.70772	1.42186	3	hypothetical protein
EP01_RS04725	gene,tRNA	ND	ND	ND	ND	ND	ND	ND	ND	3	tRNA-His
EP01_RS04730	CDS,gene	1.51808	0.672794	1.46805	0.301496	1.88	0.459255	1.44253	0.681122	3	sulfurylase
EP01_RS04735	CDS,gene	1.70288	0.126098	1.66023	0.591474	1.71522	0.294165	1.5522	0.191369	3	hypothetical protein
EP01_RS04740	CDS,gene	2.31646	0.594344	2.00697	0.390837	2.21045	0.324681	2.21721	0.29491	3	cysteine synthase
EP01_RS04745	CDS,gene	4.15037	2.75776	4.43137	3.68871	3.94487	3.71623	4.35529	3.48989	3	hypothetical protein
EP01_RS04750	CDS,gene	1.86696	0.0435661	2.05622	0.223775	2.12754	0.532396	2.14082	0.357592	3	erythromycin esterase
EP01_RS04755	CDS,gene	3.05578	1.80709	2.33345	3.172	1.6865	2.26388	3.05846	0.939595	3	hypothetical protein
EP01_RS04760	CDS,gene	2.07153	0.464127	1.97683	0.78537	1.99543	0.640859	2.08805	0.579286	3	hypothetical protein
EP01_RS04765	CDS,gene	1.4438	0.102525	1.4059	0.206029	1.35267	0.11375	1.32736	0.0380917	3	NolG efflux transporter
EP01_RS04770	gene,rRNA	0.473032	0.235999	0.370569	0.0285881	0.323349	0.110331	0.501279	0.163565	3	16S ribosomal RNA
EP01_RS04775	gene,tRNA	0.541039	0.208221	0.483966	0.085902	0.468683	0.142831	0.611157	0.274917	3	tRNA-Ile
EP01_RS04780	gene,rRNA	0.350852	0.056215	0.278332	0.0270436	0.206237	0.0301033	0.377582	0.145255	3	23S ribosomal RNA
EP01_RS04785	gene,rRNA	0.821082	0.452143	0.436231	0.2935	0.262164	0.0849474	0.555517	0.262864	3	5S ribosomal RNA
EP01_RS04790	CDS,gene	1.69767	0.273081	1.67971	0.705431	1.64398	0.292413	1.46006	0.0975889	3	hypothetical protein
EP01_RS04795	CDS,gene	ND	ND	ND	ND	ND	ND	ND	ND	3	alpha-glucosidase
EP01_RS04800	CDS,gene	2.70837	0.418781	2.51151	1.03984	3.19598	0.946803	2.11752	0.145298	3	potassium-transporting ATPase subunit A
EP01_RS04805	CDS,gene	1.92534	0.426976	1.90691	0.529346	1.85964	0.506455	1.99725	0.541881	3	hypothetical protein
EP01_RS04810	CDS,gene	1.52554	0.284677	1.40478	0.616949	1.24721	0.411062	1.18194	0.412004	3	hypothetical protein
EP01_RS04815	CDS,gene	1.70047	0.535558	1.47235	0.898924	1.5471	0.361731	1.33008	0.27453	3	two-component sensor histidine kinase
EP01_RS04820	CDS,gene	0.510662	0.0510014	0.576782	0.0892244	0.700644	0.171154	0.600011	0.121967	3	DNA-binding response regulator
EP01_RS04825	CDS,gene	2.62153	1.74568	2.30162	1.75947	1.89242	0.861886	2.75897	1.98411	3	hypothetical protein
EP01_RS04830	CDS,gene	1.62987	0.41395	1.92791	0.634347	1.78034	0.663972	1.45703	0.489612	3	hypothetical protein
EP01_RS04835	CDS,gene	1.31963	0.277969	1.31059	0.144575	1.4444	0.503838	1.21305	0.431014	3	transpeptidase
EP01_RS04840	CDS,gene	1.60088	1.39871	2.48765	2.79477	2.46521	3.14005	1.99492	2.05329	3	hypothetical protein
EP01_RS04845	CDS,gene	3.1791	5.50636	4.17765	4.58788	3.03935	1.45675	4.38144	3.60269	3	endoribonuclease L-PSP
EP01_RS04850	CDS,gene	0.622162	0.0674554	0.831285	0.30078	0.640671	0.0944578	1.04381	0.146345	3	hypothetical protein
EP01_RS04855	CDS,gene	1.94647	0.368368	1.59953	0.329682	1.414	0.4199	1.62645	0.238775	3	ABC transporter permease
EP01_RS04860	CDS,gene	1.90546	0.297155	1.90954	0.698865	1.89387	0.731742	1.71385	0.294003	3	ABC transporter ATP-binding protein
EP01_RS04865	CDS,gene	1.46147	0.210711	1.50358	0.109824	1.39544	0.319627	1.35711	0.238444	3	multidrug ABC transporter substrate-binding protein
EP01_RS04870	CDS,gene	2.08025	0.622545	2.10787	0.615616	2.23596	0.510564	2.2468	0.217366	3	amino acid transporter
EP01_RS04875	CDS,gene	1.89853	0.57518	2.01763	0.314042	1.57746	0.524821	2.09779	0.477044	3	amino acid ABC transporter substrate-binding protein
EP01_RS04880	CDS,gene	ND	ND	ND	ND	ND	ND	ND	ND	3	lipoprotein releasing system protein
EP01_RS04885	CDS,gene	ND	ND	ND	ND	ND	ND	ND	ND	3	2,3,4,5-tetrahydropyridine-2,6-dicarboxylate N-succinyltransferase
EP01_RS04890	CDS,gene	ND	ND	ND	ND	ND	ND	ND	ND	3	murein peptide amidase A
EP01_RS04895	CDS,gene	1.56483	0.251604	1.61669	0.210984	1.48134	0.254625	1.78205	0.513787	3	diaminopimelate decarboxylase
EP01_RS04900	CDS,gene	0.704094	0.227595	0.720133	0.278769	0.692395	0.200082	0.702505	0.237301	3	glutamate racemase
EP01_RS04905	CDS,gene	3.91187	3.70605	3.86971	2.94877	3.03666	2.95118	3.91698	3.45632	3	guanosine monophosphate reductase
EP01_RS04910	CDS,gene	4.49902	5.5291	4.22253	5.0746	4.81696	5.04511	6.46358	8.76917	3	hypothetical protein
EP01_RS04915	CDS,gene	2.63604	1.75609	2.08483	0.635095	2.60731	0.961022	1.91055	0.487685	3	NAD(P)-dependent oxidoreductase
EP01_RS04920	CDS,gene	ND	ND	ND	ND	ND	ND	ND	ND	3	hypothetical protein
EP01_RS04925	CDS,gene	ND	ND	ND	ND	ND	ND	ND	ND	3	hypothetical protein
EP01_RS04930	CDS,gene	1.74254	0.524623	1.6755	0.784158	1.50558	0.741388	1.44842	0.714079	3	hypothetical protein
EP01_RS04935	CDS,gene	1.40757	0.250559	1.22096	0.285098	1.03269	0.21706	1.25364	0.326539	3	hypothetical protein
EP01_RS04940	CDS,gene	0.925635	0.247859	0.802499	0.41045	0.859941	0.0675563	0.939562	0.0958282	3	hypothetical protein
EP01_RS04945	CDS,gene	3.62374	1.21469	2.80832	1.30366	3.28078	1.57509	2.62288	0.733792	3	hypothetical protein
EP01_RS04950	CDS,gene	1.91811	0.184985	1.61645	0.509352	1.90633	0.0918402	1.84455	0.623195	3	hypothetical protein
EP01_RS04955	CDS,gene	2.20754	0.754859	2.21323	0.893784	1.70473	0.605094	2.17114	0.727415	3	hypothetical protein
EP01_RS04960	CDS,gene	1.28764	0.528478	1.80536	1.82504	1.76106	0.907881	1.25867	0.366419	3	hypothetical protein
EP01_RS04965	CDS,gene	ND	ND	ND	ND	ND	ND	ND	ND	3	hypothetical protein
EP01_RS04970	CDS,gene	2.62653	0.932794	3.75031	2.50281	2.50984	0.449199	3.18424	1.24641	3	hypothetical protein
EP01_RS04975	CDS,gene	2.02211	0.967271	1.71328	0.672764	1.81498	0.920058	1.86	0.417911	3	hypothetical protein
EP01_RS04980	gene,tRNA	ND	ND	ND	ND	ND	ND	ND	ND	3	tRNA-Leu
EP01_RS04985	CDS,gene	0.570555	0.178163	0.534716	0.090052	0.464411	0.24006	0.565901	0.183765	3	RNA pseudouridine synthase
EP01_RS04990	CDS,gene	0.920324	0.385312	1.09838	0.21177	1.38413	0.23796	1.27073	0.438543	3	HNH endonuclease
EP01_RS04995	CDS,gene	ND	ND	ND	ND	ND	ND	ND	ND	3	hypothetical protein
EP01_RS05000	CDS,gene	2.23942	0.452132	2.69282	1.13177	1.42791	0.195531	2.51564	0.568257	3	hypothetical protein
EP01_RS05005	CDS,gene	0.935497	0.134467	0.912097	0.396697	1.00325	0.0290001	0.98249	0.297043	3	NolG efflux transporter
EP01_RS05010	CDS,gene	2.26167	0.56619	1.85141	0.42956	1.92709	0.468238	1.82002	0.489072	3	hypothetical protein
EP01_RS05015	CDS,gene	1.93348	1.02638	2.75725	1.17851	2.4757	0.574689	2.64011	1.68745	3	hypothetical protein
EP01_RS05020	CDS,gene	1.94424	0.157386	2.59451	0.818374	1.55395	0.651666	1.88523	0.355683	3	high potential iron-sulfur protein (HiPIP)
EP01_RS05025	CDS,gene	0.975159	0.179506	0.926644	0.284283	1.11816	0.0962768	0.98122	0.195531	3	long-chain fatty acid--CoA ligase
EP01_RS05030	CDS,gene	0.225952	0.0631441	0.730017	0.265182	0.887256	0.597553	0.959707	0.562387	3	hypothetical protein
EP01_RS05035	CDS,gene	ND	ND	ND	ND	ND	ND	ND	ND	3	peroxiredoxin
EP01_RS05040	CDS,gene	1.22763	0.451886	0.815909	0.00518798	1.14733	0.0985499	1.0802	0.282101	3	molecular chaperone HtpG
EP01_RS05045	CDS,gene	1.65603	0.553294	2.20332	1.58925	1.83774	0.976161	1.93767	0.566516	3	threonine--tRNA ligase
EP01_RS05050	CDS,gene	1.58268	0.401626	1.41579	0.168325	1.19557	0.193955	1.25212	0.238461	3	hypothetical protein
EP01_RS05055	CDS,gene	1.15753	0.177405	1.09837	0.274727	1.15532	0.0512071	1.72345	0.427169	3	tryptophan 2,3-dioxygenase
EP01_RS05060	CDS,gene	2.55289	1.41151	2.28806	1.24183	2.63748	0.621895	2.52016	1.16675	3	threonine aldolase
EP01_RS05065	CDS,gene	0.808546	0.155848	1.22694	0.79112	0.481037	0.0160448	0.638837	0.377441	3	formimidoylglutamase
EP01_RS05070	CDS,gene	1.08363	0.289945	0.961003	0.222913	1.61569	0.411537	1.20195	0.299967	3	hypothetical protein
EP01_RS05075	CDS,gene	2.868	1.26163	2.46331	1.05326	1.76712	0.707922	2.47863	0.986869	3	hypothetical protein
EP01_RS05080	CDS,gene	2.68119	1.16651	2.09911	1.27992	2.26489	0.76866	1.97884	0.580553	3	hypothetical protein
EP01_RS05085	CDS,gene	1.70395	0.388737	1.60366	0.668302	1.39218	0.217223	1.72813	0.884405	3	chloride channel protein
EP01_RS05090	CDS,gene	1.3925	0.356618	1.41694	0.311406	1.30487	0.210736	1.34882	0.249132	3	HDIG domain-containing protein
EP01_RS05095	CDS,gene	2.07979	0.688649	1.3374	0.958383	1.71847	0.66976	1.40671	0.804834	3	hypothetical protein
EP01_RS05100	CDS,gene	0.891126	0.315666	1.05416	0.537081	0.675223	0.188008	0.751571	0.154172	3	epoxyqueuosine reductase
EP01_RS05105	CDS,gene	0.973924	0.866148	0.522785	0.673988	0.313961	0.288362	1.79789	2.27949	3	poly(A) polymerase
EP01_RS05110	CDS,gene	2.02814	0.449371	1.80358	0.362279	1.65836	0.588196	1.85914	0.759337	3	RDD family protein
EP01_RS05115	CDS,gene	1.21887	0.139551	1.44906	0.14527	1.47446	0.295283	1.10857	0.0698507	3	hypothetical protein
EP01_RS05120	CDS,gene	1.30627	0.51244	1.12892	0.511404	1.20778	0.13842	1.23855	0.680543	3	chemotaxis protein CheX
EP01_RS05125	CDS,gene	1.16081	0.104934	1.30615	0.364101	1.041	0.506923	1.31422	0.220928	3	response regulator
EP01_RS05130	CDS,gene	7.60553	8.94407	8.09271	10.7911	7.94966	10.4844	10.7602	16.5597	3	helix-turn-helix transcriptional regulator
EP01_RS05135	CDS,gene	1.20676	1.63663	0.182731	0.316499	0	0	0.76195	0.503816	3	acyl-CoA thioesterase
EP01_RS05140	CDS,gene	1.82132	0.606903	2.39502	0.815848	2.04833	0.776357	1.91225	0.589893	3	hybrid sensor histidine kinase/response regulator
EP01_RS05145	CDS,gene	3.99376	2.13245	3.47027	2.53658	2.34101	0.75859	2.35605	0.963089	3	hypothetical protein
EP01_RS05150	CDS,gene	1.0751	0.0520873	0.856064	0.121183	1.0056	0.0957839	0.947964	0.23152	3	hypothetical protein
EP01_RS05155	CDS,gene	4.28159	3.52629	4.6238	4.64842	3.79677	1.59078	4.02175	3.44256	3	GTPase HflX
EP01_RS05160	CDS,gene	2.21178	0.883757	2.12439	0.545409	2.28462	1.98298	1.96958	1.0386	3	chromate transporter
EP01_RS05165	CDS,gene	1.52401	0.319877	0.087911	0.152266	0.09706	0.168113	1.60673	1.82876	3	NAD-binding malic protein
EP01_RS05170	CDS,gene	2.32387	1.56661	1.72996	0.678684	2.28891	1.11211	2.06539	1.26895	3	acetyl-CoA acyltransferase
EP01_RS05175	CDS,gene	0.661416	0.103886	0.803126	0.220138	1.63033	0.163786	1.31223	0.91625	3	fatty oxidation complex subunit alpha
EP01_RS05180	CDS,gene	2.69031	0.961361	2.39998	0.618075	2.12371	0.805278	2.0886	0.59669	3	oxidoreductase
EP01_RS05185	CDS,gene	1.62756	0.316314	1.6767	0.308027	1.81111	0.409288	2.02082	0.165574	3	N-acetyltransferase
EP01_RS05190	CDS,gene	2.61778	0.641432	3.03282	1.45633	2.43065	1.21546	2.47202	1.07363	3	CPXCG motif-containing cysteine-rich protein
EP01_RS05195	CDS,gene	1.58205	0.324415	1.59984	0.167261	1.55654	0.421947	1.43775	0.217573	3	MFS transporter
EP01_RS05200	CDS,gene	2.15235	0.291712	2.14857	0.413187	1.73208	0.277881	2.11185	0.319157	3	hypothetical protein
EP01_RS05205	CDS,gene	0.688727	0.182927	0.906768	0.237241	0.80844	0.106446	0.836212	0.0463911	3	hypothetical protein
EP01_RS05210	CDS,gene	2.54595	0.199607	1.83183	0.914707	2.21049	0.871582	1.7417	0.285771	3	TIGR04552 family protein
EP01_RS05215	CDS,gene	ND	ND	ND	ND	ND	ND	ND	ND	3	1-acyl-sn-glycerol-3-phosphate acyltransferase
EP01_RS05220	CDS,gene	ND	ND	ND	ND	ND	ND	ND	ND	3	membrane protein
EP01_RS05225	CDS,gene	ND	ND	ND	ND	ND	ND	ND	ND	3	hypothetical protein
EP01_RS05230	CDS,gene	0.343531	0.116628	0.646494	0.0412799	0.56486	0.327348	0.707606	0.276328	3	hypothetical protein
EP01_RS05235	CDS,gene	2.92617	2.6864	0.79215	0.775637	0.865692	0.991469	2.62714	3.98061	3	3-hydroxybutyryl-CoA dehydrogenase
EP01_RS05240	CDS,gene	0.367057	0.635762	2.69209	4.09957	1.40187	1.25084	0.537892	0.65473	3	enoyl-CoA hydratase
EP01_RS05245	CDS,gene	1.38697	0.0806604	1.22192	0.11075	1.50569	0.102953	1.33322	0.188699	3	methylmalonyl-CoA mutase
EP01_RS05250	CDS,gene	1.77086	0.110305	2.0265	0.666325	1.71314	0.356372	2.09113	0.936164	3	two-component sensor histidine kinase
EP01_RS05255	CDS,gene	1.53933	0.184379	1.35144	0.253122	1.45298	0.0303927	1.26321	0.352189	3	transglycosylase
EP01_RS05260	CDS,gene	1.76527	0.45037	1.57886	0.633217	1.1909	0.2014	1.52969	0.311224	3	hypothetical protein
EP01_RS05265	CDS,gene	1.65946	0.314119	1.70379	0.602973	1.27227	0.768899	1.28734	0.51074	3	hypothetical protein
EP01_RS05270	CDS,gene	2.41319	1.71921	2.4325	2.67902	2.38188	2.22385	2.50654	2.82686	3	phosphatidylserine decarboxylase
EP01_RS05275	CDS,gene	1.26336	0.0948357	1.16385	0.311148	0.885361	0.0523961	1.2401	0.213027	3	hypothetical protein
EP01_RS05280	CDS,gene	0.825555	0.426409	1.1517	0.687576	1.11746	1.04156	1.24407	0.220134	3	6-carboxy-5,6,7,8-tetrahydropterin synthase
EP01_RS05285	CDS,gene	0.81807	0.70873	1.25941	0.402356	2.1765	0.315511	1.61642	1.27815	3	6-pyruvoyltetrahydropterin synthase
EP01_RS05290	CDS,gene	1.77314	0.523038	1.70538	0.778131	1.64512	0.653837	1.45333	0.421834	3	hypothetical protein
EP01_RS05295	CDS,gene	ND	ND	ND	ND	ND	ND	ND	ND	3	ferrous iron transporter A
EP01_RS05300	CDS,gene	ND	ND	ND	ND	ND	ND	ND	ND	3	ferrous iron transporter B
EP01_RS05305	CDS,gene	0	0	0.0508511	0.0880767	0	0	0.113073	0.104547	3	glycosyl transferase
EP01_RS05310	CDS,gene	0.0663651	0.114948	0.345935	0.447192	0.0602467	0.10435	0.102264	0.122537	3	dTDP-glucose 4,6-dehydratase
EP01_RS05315	CDS,gene	0	0	0.056689	0.0506183	0.0509034	0.0881672	0.221646	0.197379	3	glucose-1-phosphate thymidylyltransferase
EP01_RS05320	CDS,gene	0.107891	0.116732	0.0394627	0.0683514	0.0429453	0.0413226	0.123164	0.0571291	3	dTDP-4-amino-4,6-dideoxy-D-glucose transaminase
EP01_RS05325	CDS,gene	2.26375	0.579866	2.11515	0.618742	2.28901	0.138588	2.00897	0.616869	3	chemotaxis protein
EP01_RS05330	CDS,gene	1.34753	0.465237	1.32615	0.338696	1.41594	0.711366	1.25905	0.20025	3	hypothetical protein
EP01_RS05335	CDS,gene	0.700755	0.0562343	0.678587	0.0982639	0.91934	0.330625	0.700682	0.074927	3	secretion protein HlyD
EP01_RS05340	CDS,gene	1.79129	0.819664	2.30165	1.29087	2.86307	0.722169	2.14014	0.804372	3	multidrug ABC transporter ATPase
EP01_RS05345	CDS,gene	2.55653	1.1736	2.5165	0.913928	1.54652	0.64857	2.33825	0.286509	3	ABC transporter
EP01_RS05350	CDS,gene	3.0448	2.06776	3.26659	1.84539	2.4112	1.62	3.22797	1.98751	3	multidrug ABC transporter permease
EP01_RS05355	CDS,gene	2.41019	0.210435	2.32312	0.258019	1.88342	0.239784	2.22846	0.458919	3	multidrug ABC transporter permease
EP01_RS05360	CDS,gene	1.70102	0.621917	1.86139	0.940448	1.88731	0.269917	1.54177	0.564752	3	hypothetical protein
EP01_RS05365	gene,tRNA	ND	ND	ND	ND	ND	ND	ND	ND	3	tRNA-Gly
EP01_RS05370	CDS,gene	1.93855	0.850526	1.93897	0.586823	2.08732	0.721344	1.44373	0.215593	3	hypothetical protein
EP01_RS05375	CDS,gene	5.42591	6.03369	4.1709	3.12386	3.6255	2.44119	4.15527	1.94643	3	VOC family protein
EP01_RS05380	CDS,gene	2.43673	2.03682	2.52963	2.00714	1.64765	1.19346	2.61099	2.08676	3	TIGR02147 family protein
EP01_RS05385	CDS,gene	1.4436	0.552601	1.41562	0.863769	1.02223	0.204359	1.65605	1.38144	3	hypothetical protein
EP01_RS05390	CDS,gene	1.76081	0.184403	1.91692	0.639191	1.91922	0.803312	1.51774	0.0862673	3	C4-dicarboxylate ABC transporter
EP01_RS05395	gene,tRNA	ND	ND	ND	ND	ND	ND	ND	ND	3	tRNA-Leu
EP01_RS05400	CDS,gene	2.04707	0.294178	1.74374	0.561824	2.1034	0.342903	1.75415	0.43811	3	delta-60 repeat domain-containing protein
EP01_RS05405	CDS,gene	1.93889	0.790278	1.76414	0.484793	2.20892	0.364356	1.89727	0.309404	3	hypothetical protein
EP01_RS05410	CDS,gene	2.01565	1.41041	1.34554	0.247083	2.08219	1.11056	1.5842	0.436852	3	hypothetical protein
EP01_RS05415	CDS,gene	2.89842	0.596729	2.90162	0.195777	3.06973	0.334916	2.46769	0.313225	3	NtrC family transcriptional regulator
EP01_RS05420	CDS,gene	2.84196	0.92563	2.52691	1.07033	3.26343	1.20009	2.22728	0.598472	3	hypothetical protein
EP01_RS05425	CDS,gene	ND	ND	ND	ND	ND	ND	ND	ND	3	hypothetical protein
EP01_RS05430	CDS,gene	2.18773	0.803684	2.00463	0.517135	2.02147	0.24843	2.12835	0.509322	3	hypothetical protein
EP01_RS05435	CDS,gene	1.39668	0.721609	1.23266	0.620704	1.55937	0.573188	1.80523	0.737231	3	hypothetical protein
EP01_RS05440	CDS,gene	2.36166	1.5141	1.75238	1.41225	2.21137	1.03615	1.78145	1.61582	3	hypothetical protein
EP01_RS05445	CDS,gene	1.71972	1.03858	1.74565	1.05036	3.00257	2.6126	2.65084	2.21228	3	hypothetical protein
EP01_RS05455	CDS,gene	1.88949	0.440618	2.7816	2.1741	3.87187	1.69045	1.67034	0.418739	3	hypothetical protein
EP01_RS05460	CDS,gene	3.35551	0.887658	3.53631	1.84579	3.10597	0.908236	2.89069	1.5598	3	hypothetical protein
EP01_RS05465	CDS,gene	1.84028	0.465007	1.89673	0.554855	1.58136	0.471589	1.89132	0.568128	3	DUF159 family protein
EP01_RS05470	CDS,gene	2.43662	1.15549	2.73967	1.78852	3.22055	2.12055	2.94239	1.29902	3	peptidylprolyl isomerase
EP01_RS05475	CDS,gene	1.45504	0.331681	1.21115	0.529263	1.44993	0.60235	1.45674	0.601026	3	hypothetical protein
EP01_RS05480	CDS,gene	1.95196	0.111363	1.69538	0.846717	1.28825	0.245576	1.71952	0.639569	3	hypothetical protein
EP01_RS05485	CDS,gene	2.21748	1.09304	1.81576	1.19756	1.7415	0.508222	1.97637	0.838852	3	hypothetical protein
EP01_RS05490	CDS,gene	4.80447	5.45022	8.01073	10.5395	11.6128	17.0037	7.84047	9.35918	3	hypothetical protein
EP01_RS05495	CDS,gene	1.13618	0.221735	1.06297	0.279135	0.741069	0.303782	1.17598	0.422024	3	hypothetical protein
EP01_RS05500	CDS,gene	4.21788	4.31187	3.11941	2.07788	3.73857	1.50035	5.27412	3.53173	3	hypothetical protein
EP01_RS05505	CDS,gene	1.33627	0.455992	1.33975	0.174263	1.42851	0.664263	1.39236	0.218271	3	hypothetical protein
EP01_RS05510	CDS,gene	1.51222	0.365385	1.71904	0.318089	1.61843	0.519202	1.26399	0.321583	3	amino acid transporter
EP01_RS05515	CDS,gene	2.75642	1.54086	1.2246	0.681113	1.55527	0.726812	1.66799	1.13741	3	hypothetical protein
EP01_RS05520	CDS,gene	2.01807	0.018688	1.7172	0.417712	1.55514	0.20431	1.76287	0.396872	3	outer membrane secretion protein
EP01_RS05525	CDS,gene	ND	ND	ND	ND	ND	ND	ND	ND	3	CDP-diacylglycerol--glycerol-3-phosphate 3-phosphatidyltransferase
EP01_RS05530	CDS,gene	2.17221	1.31095	2.02682	1.26432	1.11095	0.280819	1.93716	1.39329	3	esterase
EP01_RS05535	CDS,gene	ND	ND	ND	ND	ND	ND	ND	ND	3	fructose 1,6-bisphosphatase
EP01_RS05540	CDS,gene	1.43714	0.555097	1.53604	0.639136	1.25634	0.35019	1.65469	0.11552	3	hypothetical protein
EP01_RS05545	CDS,gene	1.76941	0.144845	1.52295	0.41681	1.76466	0.260484	1.5925	0.291286	3	hypothetical protein
EP01_RS05550	CDS,gene	1.46375	0.735373	1.34598	0.294782	1.23525	0.289257	1.22634	0.286665	3	hypothetical protein
EP01_RS05555	CDS,gene	1.63193	0.385099	1.44877	0.697012	1.52799	0.478765	1.44152	0.721706	3	polyketide cyclase
EP01_RS05560	CDS,gene	1.28303	0.929498	1.1376	0.117726	1.37197	1.46239	0.730098	0.817149	3	hypothetical protein
EP01_RS05565	CDS,gene	1.88749	0.942833	1.90064	0.876303	1.78256	0.481738	1.78899	0.74089	3	hypothetical protein
EP01_RS05570	CDS,gene	1.13773	0.275879	0.812365	0.21773	0.940323	0.180447	0.921832	0.142455	3	succinate-semialdehyde dehydrogenase (NADP+)
EP01_RS05575	CDS,gene	ND	ND	ND	ND	ND	ND	ND	ND	3	tRNA(Ile)-lysidine synthetase
EP01_RS05580	CDS,gene,STS	ND	ND	ND	ND	ND	ND	ND	ND	3	cell division protein FtsH
EP01_RS05585	CDS,gene	0.495977	0.449515	0.253995	0.225721	1.08735	0.7096	0.357908	0.284386	3	TIGR00159 family protein
EP01_RS05590	CDS,gene	ND	ND	ND	ND	ND	ND	ND	ND	3	hypothetical protein
EP01_RS05595	CDS,gene	ND	ND	ND	ND	ND	ND	ND	ND	3	phosphoglucosamine mutase	glmM
EP01_RS05600	CDS,gene	ND	ND	ND	ND	ND	ND	ND	ND	3	pyridoxine 5'-phosphate synthase
EP01_RS05605	CDS,gene	1.24848	0.365442	2.36575	2.0034	1.26339	1.49811	1.06913	0.818517	3	tRNA (adenosine(37)-N6)-threonylcarbamoyltransferase complex ATPase subunit type 1 TsaE
EP01_RS05610	CDS,gene	1.70898	0.622508	1.5462	0.700984	1.30034	0.283743	1.43793	0.642271	3	endonuclease
EP01_RS05615	CDS,gene	0.786186	0.314408	0.777737	0.622525	0.656936	0.0312481	0.765291	0.471345	3	hypothetical protein
EP01_RS05620	CDS,gene	2.08167	0.241033	2.0347	0.417172	2.2707	0.64452	1.87395	0.441197	3	resolvase
EP01_RS05625	CDS,gene	0.352215	0.0365056	0.829882	0.0925246	0.338053	0.0490696	0.846737	0.197506	3	hypothetical protein
EP01_RS05630	CDS,gene	ND	ND	ND	ND	ND	ND	ND	ND	3	cysteine desulfurase
EP01_RS05635	CDS,gene	0.25615	0.443665	0.904972	0.876033	0.745137	0.607	0.445026	0.332887	3	tRNA 2-thiouridine(34) synthase MnmA
EP01_RS05640	CDS,gene	1.17927	0.606813	1.26128	0.586082	1.11962	0.772619	1.61531	0.80165	3	tRNA (N(6)-L-threonylcarbamoyladenosine(37)-C(2))- methylthiotransferase MtaB
EP01_RS05645	CDS,gene	7.94824	10.1072	6.36941	5.43761	4.76727	3.45618	5.96444	6.07182	3	ribonuclease III
EP01_RS05650	CDS,gene	13.3551	20.1434	3.50245	1.08009	7.93054	11.7433	3.55303	4.27197	3	GTPase Era
EP01_RS05655	CDS,gene	ND	ND	ND	ND	ND	ND	ND	ND	3	ribosome biogenesis GTPase Der
EP01_RS05660	CDS,gene	1.38938	0.439435	1.25974	0.509498	1.34988	0.386317	1.17775	0.539538	3	sodium-dependent transporter
EP01_RS05665	CDS,gene	0.00568835	0.00440094	0.0393668	0.0413634	0.01349	0.00409608	0.0548728	0.0373497	3	hypothetical protein
EP01_RS05670	CDS,gene	3.93798	1.8771	4.22178	4.57292	3.91018	3.9001	2.89405	1.05726	3	glutathione peroxidase
EP01_RS05675	CDS,gene	1.47626	0.260029	1.16464	0.0614267	1.73333	0.526543	1.08506	0.399035	3	hypothetical protein
EP01_RS05680	CDS,gene	2.24097	0.479808	1.28555	0.925802	2.02216	0.846812	1.29902	0.621905	3	adenylosuccinate lyase
EP01_RS05685	CDS,gene	ND	ND	ND	ND	ND	ND	ND	ND	3	microcin immunity protein
EP01_RS05690	CDS,gene	0.388932	0.673651	0.438002	0.620763	0	0	0	0	3	D-alanyl-D-alanine carboxypeptidase
EP01_RS05695	CDS,gene	2.44513	0.58503	2.01937	0.116292	2.30897	0.622289	1.68634	0.287172	3	UDP-N-acetylmuramate:L-alanyl-gamma-D-glutamyl- meso-diaminopimelate ligase
EP01_RS05700	CDS,gene	1.60294	0.306634	1.45817	0.422844	2.23496	0.442342	1.59251	0.441145	3	hypothetical protein
EP01_RS05705	CDS,gene	2.42588	0.464234	1.82925	0.367748	2.34477	0.295358	1.8407	0.485741	3	DNA mismatch repair protein MutS
EP01_RS05710	CDS,gene	0.862637	0.141434	0.871145	0.410307	0.646509	0.243417	1.1184	0.464027	3	[protein-PII] uridylyltransferase
EP01_RS05715	CDS,gene	ND	ND	ND	ND	ND	ND	ND	ND	3	hypothetical protein
EP01_RS05720	CDS,gene	2.8307	1.98912	2.67657	2.31637	2.87362	1.36085	2.43013	1.63746	3	hypothetical protein
EP01_RS05725	CDS,gene	1.8232	0.329969	1.65524	0.375472	1.83622	0.527264	1.62982	0.0489215	3	hypothetical protein
EP01_RS05730	CDS,gene	1.40715	0.297103	1.57811	0.474107	1.43045	0.321577	1.60559	0.640266	3	hypothetical protein
EP01_RS05735	CDS,gene	1.28338	0.327064	1.26562	0.229138	1.4157	0.108887	1.08273	0.197839	3	hypothetical protein
EP01_RS05740	CDS,gene	ND	ND	ND	ND	ND	ND	ND	ND	3	Fe-S metabolism protein SufE
EP01_RS05745	CDS,gene	0.724658	0.18858	0.652841	0.306012	0.53052	0.143595	0.618946	0.18415	3	endopeptidase
EP01_RS05750	CDS,gene	3.17742	1.27171	3.47421	1.16778	3.4801	2.94445	3.43677	1.4342	3	hypothetical protein
EP01_RS05755	CDS,gene	1.4146	0.175525	1.3159	0.270003	1.27145	0.237254	1.27465	0.284702	3	transcriptional regulator
EP01_RS05760	CDS,gene	1.02954	0.509823	0.932042	0.469681	1.13013	0.419776	1.02836	0.567347	3	hypothetical protein
EP01_RS05765	CDS,gene	1.60538	0.785566	1.49265	0.215555	1.39804	0.275	1.79923	0.344882	3	hypothetical protein
EP01_RS05770	CDS,gene	0.731053	0.408597	0.737582	0.109424	0.884088	0.166844	0.681111	0.165438	3	RNA pseudouridylate synthase
EP01_RS05775	CDS,gene	0.99743	0.274214	0.973929	0.137988	1.12577	0.488011	0.853137	0.159761	3	6-pyruvoyltetrahydropterin synthase
EP01_RS05780	CDS,gene	1.60459	0.917228	1.4799	0.427652	1.24345	0.26912	1.45046	0.78552	3	oxidoreductase
EP01_RS05785	CDS,gene	1.40287	0.43208	1.83229	0.538024	1.6675	0.408324	1.51469	0.638714	3	hypothetical protein
EP01_RS05790	CDS,gene	1.31143	0.432628	0.657953	0.309762	1.54933	0.808626	1.15382	0.845068	3	hypothetical protein
EP01_RS05795	CDS,gene	ND	ND	ND	ND	ND	ND	ND	ND	3	peptide ABC transporter
EP01_RS05800	CDS,gene	0.806567	0.463131	1.13386	1.00584	1.2149	0.364779	1.17568	0.515225	3	acyl-CoA dehydrogenase
EP01_RS05805	CDS,gene	1.15368	0.582474	2.50601	2.97158	1.02039	0.713865	1.24225	0.74953	3	Zn-dependent protease
EP01_RS05810	CDS,gene	ND	ND	ND	ND	ND	ND	ND	ND	3	hypothetical protein
EP01_RS05815	CDS,gene	ND	ND	ND	ND	ND	ND	ND	ND	3	SMC-Scp complex subunit ScpB
EP01_RS05820	CDS,gene	1.13098	0.408732	1.92549	1.18433	0.981611	0.45865	1.84708	0.453596	3	hypothetical protein
EP01_RS05825	CDS,gene	2.09389	1.55713	3.20944	1.87051	1.68513	1.44113	4.32349	3.60913	3	hypothetical protein
EP01_RS05830	CDS,gene	2.36181	0.803693	2.57064	1.15897	3.10718	1.9141	2.57025	0.935408	3	thioredoxin
EP01_RS05835	CDS,gene	0.0570504	0.0117892	0.0898795	0.0779576	0.0176992	0.016472	0.150229	0.103705	3	hypothetical protein
EP01_RS05840	CDS,gene	2.83139	1.84472	3.25719	1.49409	2.02905	0.523343	2.52902	1.7659	3	hypothetical protein
EP01_RS05845	CDS,gene	ND	ND	ND	ND	ND	ND	ND	ND	3	ribonucleoside-diphosphate reductase
EP01_RS05850	CDS,gene	ND	ND	ND	ND	ND	ND	ND	ND	3	ribonucleoside-diphosphate reductase subunit alpha
EP01_RS05855	CDS,gene	2.04504	0.652428	1.96511	0.623318	2.02736	0.717777	2.45756	1.13981	3	TIGR01212 family radical SAM protein
EP01_RS05860	CDS,gene	2.08966	0.480431	1.68172	0.681967	2.09414	0.551264	1.52743	0.874267	3	hypothetical protein
EP01_RS05865	CDS,gene	2.47129	0.732298	1.58964	0.363635	2.83836	0.636995	1.40725	0.36622	3	amino acid ABC transporter substrate-binding protein
EP01_RS05870	CDS,gene	1.72101	0.118358	1.38683	0.507996	1.20381	0.293056	1.37723	0.140534	3	hypothetical protein
EP01_RS05875	CDS,gene	3.02134	2.62586	1.95433	1.28787	1.82504	1.03525	2.73845	2.40328	3	hypothetical protein
EP01_RS05880	CDS,gene	1.28843	0.147999	1.12149	0.388262	1.2721	0.197659	1.25599	0.498154	3	auxin-regulated protein
EP01_RS05885	CDS,gene	0.565978	0.212811	0.808784	0.441566	0.765649	0.260321	0.868713	0.523657	3	hypothetical protein
EP01_RS05890	CDS,gene	1.52167	0.406615	1.41741	0.267062	1.48361	0.403963	1.34706	0.0319806	3	RND transporter
EP01_RS05895	CDS,gene	1.1256	0.577088	1.13028	0.166879	1.63772	0.985761	1.35792	0.36113	3	hypothetical protein
EP01_RS05900	CDS,gene	1.29546	0.229287	1.26914	0.373638	1.27371	0.0570123	1.1029	0.173942	3	hypothetical protein
EP01_RS05905	CDS,gene	1.85913	0.770857	2.79722	1.86641	2.7335	1.36884	2.02722	1.04682	3	hypothetical protein
EP01_RS05910	CDS,gene	1.25546	0.747705	0.896921	0.212105	2.71861	1.81979	1.12922	0.70239	3	flavoprotein
EP01_RS05915	CDS,gene	ND	ND	ND	ND	ND	ND	ND	ND	3	potassium transporter Kup	trkD
EP01_RS05920	CDS,gene	3.0587	0.737073	2.53029	0.811544	2.61963	0.703461	3.0573	0.9097	3	patatin
EP01_RS05925	CDS,gene	1.47091	0.832379	1.21108	1.00695	1.99484	0.867879	1.21639	1.1921	3	YCE I like family protein
EP01_RS05930	CDS,gene	0.452499	0.179391	0.453622	0.158496	0.528159	0.182738	0.425512	0.181366	3	hypothetical protein
EP01_RS05935	CDS,gene	6.12719	3.86568	3.87979	2.63568	5.96358	3.30576	4.10346	2.64865	3	hypothetical protein
EP01_RS05940	CDS,gene	2.51438	0.323905	2.39241	0.107962	2.46991	0.657451	2.20834	0.255479	3	hypothetical protein
EP01_RS05945	CDS,gene	3.60613	0.333562	2.55426	1.11435	3.01903	0.156527	3.20919	0.842249	3	hypothetical protein
EP01_RS05950	CDS,gene	ND	ND	ND	ND	ND	ND	ND	ND	3	hypothetical protein
EP01_RS05955	CDS,gene	1.05734	0.443206	0.942207	0.348314	0.984153	0.514407	1.35364	0.744339	3	hypothetical protein
EP01_RS05960	CDS,gene	0.824004	0.184155	1.01296	0.281962	0.988324	0.160238	1.02728	0.336324	3	serine hydroxymethyltransferase	glyA
EP01_RS05965	CDS,gene	ND	ND	ND	ND	ND	ND	ND	ND	3	ribose 5-phosphate isomerase B
EP01_RS05970	CDS,gene	ND	ND	ND	ND	ND	ND	ND	ND	3	beta-ketoacyl-[acyl-carrier-protein] synthase II
EP01_RS05975	CDS,gene	ND	ND	ND	ND	ND	ND	ND	ND	3	acyl carrier protein
EP01_RS05980	CDS,gene	ND	ND	ND	ND	ND	ND	ND	ND	3	beta-ketoacyl-ACP reductase
EP01_RS05985	CDS,gene	ND	ND	ND	ND	ND	ND	ND	ND	3	malonyl CoA-acyl carrier protein transacylase
EP01_RS05990	CDS,gene	4.22555	6.46702	0.725391	1.25641	2.12635	2.28772	3.0116	3.17812	3	ketoacyl-ACP synthase III
EP01_RS05995	CDS,gene	ND	ND	ND	ND	ND	ND	ND	ND	3	50S ribosomal protein L32
EP01_RS06000	CDS,gene	2.20706	0.953739	1.64362	0.679736	2.31885	0.363899	1.73171	0.463387	3	hypothetical protein
EP01_RS06005	CDS,gene	1.72951	0.375315	1.44202	0.249768	1.31209	0.274174	1.58735	0.320853	3	beta-ketoadipate enol-lactone hydrolase
EP01_RS06010	CDS,gene	5.54749	4.79381	3.6787	2.50147	5.01122	3.86148	3.13321	1.43087	3	nickel resistance protein
EP01_RS06015	CDS,gene	2.1986	0.201643	2.35049	0.650584	2.69926	0.129737	2.09755	0.759201	3	ABC transporter substrate-binding protein
EP01_RS06020	CDS,gene	0.767592	0.278311	0.889924	0.322603	0.744513	0.111171	0.72843	0.226117	3	lipoprotein
EP01_RS06025	CDS,gene	1.63052	0.439442	1.61835	0.361746	2.28028	0.743744	1.8166	0.622634	3	nitrate ABC transporter permease
EP01_RS06030	CDS,gene	1.71576	0.641035	1.90059	0.330226	1.9323	0.958483	1.72288	1.27063	3	nitrate ABC transporter ATP-binding protein
EP01_RS06035	CDS,gene	1.22599	0.191109	1.07993	0.15571	1.29236	0.38213	1.20415	0.424619	3	hypothetical protein
EP01_RS06040	CDS,gene	1.21357	0.7325	1.48672	0.568927	1.2721	0.483598	1.49547	0.56861	3	hypothetical protein
EP01_RS06045	CDS,gene	1.36028	0.195942	1.19972	0.261422	1.77545	0.0231419	1.20449	0.24877	3	integrase
EP01_RS06050	CDS,gene	2.15825	0.4242	2.54341	1.26225	1.77564	0.587124	2.20129	0.292838	3	hypothetical protein
EP01_RS06055	CDS,gene	ND	ND	ND	ND	ND	ND	ND	ND	3	arginine--tRNA ligase
EP01_RS06060	CDS,gene	1.9845	0.377169	1.83063	0.553364	2.82992	0.832106	2.06449	1.01687	3	leucine dehydrogenase
EP01_RS06065	CDS,gene	0.397771	0.247522	0.853603	0.497739	0.783689	0.434291	1.40832	0.735933	3	hypothetical protein
EP01_RS06070	CDS,gene	ND	ND	ND	ND	ND	ND	ND	ND	3	lipoprotein
EP01_RS06075	CDS,gene	1.39716	0.781887	2.02509	0.918046	1.53866	0.904995	1.48501	0.869905	3	hypothetical protein
EP01_RS06080	CDS,gene	1.95769	0.068364	2.15991	0.547205	1.99356	0.140193	1.98986	0.427897	3	hypothetical protein
EP01_RS06085	CDS,gene	1.39565	0.183443	1.32126	0.108066	1.28306	0.403736	1.32736	0.135122	3	isopenicillin epimerase
EP01_RS06090	CDS,gene	1.79129	0.569334	1.50982	0.460363	1.96095	0.276603	1.88915	0.60394	3	hypothetical protein
EP01_RS06095	CDS,gene	2.10783	0.198639	1.80311	0.291046	2.14842	0.185145	1.83413	0.141279	3	mRNA 3'-end processing factor
EP01_RS06100	CDS,gene	2.67127	0.588619	2.4888	0.560781	2.22145	0.483554	2.18694	0.522478	3	hypothetical protein
EP01_RS06105	CDS,gene	2.18356	1.08491	2.14913	1.73798	2.22461	1.27032	2.35838	1.86261	3	hypothetical protein
EP01_RS06110	CDS,gene	2.90181	2.10675	3.25822	3.20531	3.48436	2.86065	2.89226	2.21809	3	noncanonical pyrimidine nucleotidase, YjjG family
EP01_RS06115	CDS,gene	1.81212	0.123132	1.57177	0.434007	2.11753	0.480354	1.80434	0.320625	3	hypothetical protein
EP01_RS06120	CDS,gene	1.75909	0.421875	1.57463	0.305523	1.82729	0.412249	1.69026	0.276045	3	hypothetical protein
EP01_RS06125	CDS,gene	1.94848	0.792396	1.82846	0.788079	1.5787	0.387158	1.86992	0.688543	3	hypothetical protein
EP01_RS06130	CDS,gene	1.57667	0.288769	1.48345	0.495194	1.55882	0.636613	1.48347	0.569478	3	hypothetical protein
EP01_RS06135	CDS,gene	1.30488	0.135922	1.3019	0.341992	1.32817	0.159126	1.32715	0.212239	3	serine kinase
EP01_RS06140	CDS,gene	1.94573	1.96524	1.34181	1.24947	0.518649	0.276776	1.27459	0.727488	3	hypothetical protein
EP01_RS06145	CDS,gene	1.09035	0.0249905	1.00144	0.210457	1.30906	0.169957	1.13161	0.157876	3	hypothetical protein
EP01_RS06150	CDS,gene	ND	ND	ND	ND	ND	ND	ND	ND	3	hypothetical protein
EP01_RS06155	CDS,gene	2.0195	0.411209	2.42131	1.20337	2.46532	0.803766	2.63282	0.525433	3	KH domain-containing protein
EP01_RS06160	CDS,gene	1.01489	0.314771	1.43321	0.267882	1.66552	0.505607	1.81966	0.664856	3	hypothetical protein
EP01_RS06165	CDS,gene	8.74244	8.28819	5.00256	3.51804	7.66559	8.83416	6.81527	8.53245	3	hypothetical protein
EP01_RS06170	CDS,gene	2.00618	0.483534	2.0056	0.693025	2.29565	0.778145	1.75669	0.290332	3	hypothetical protein
EP01_RS06175	CDS,gene	1.66741	0.231903	1.49966	0.125357	1.80942	0.174529	1.38753	0.1513	3	biopolymer transporter Tol
EP01_RS06180	CDS,gene	1.53002	0.320833	1.67633	0.417105	1.7989	0.0874282	1.87921	0.508826	3	hypothetical protein
EP01_RS06185	CDS,gene	2.36063	2.21681	1.92448	1.27564	2.64446	1.53967	1.66683	0.762113	3	hypothetical protein
EP01_RS06190	CDS,gene	2.17964	0.550689	1.86792	0.582812	2.30035	0.751156	2.02451	0.42543	3	RNA methyltransferase
EP01_RS06195	CDS,gene	1.98638	0.311131	2.04956	1.00512	1.93825	0.167769	2.07594	0.430621	3	hypothetical protein
EP01_RS06200	CDS,gene	0.144718	0.0213048	1.04692	0.527199	0.927613	0.184657	1.22835	0.573971	3	hypothetical protein
EP01_RS06205	CDS,gene	2.1479	0.188284	1.60716	0.443094	1.62989	0.150067	1.52447	0.2802	3	PilZ domain-containing protein
EP01_RS06210	CDS,gene	1.8296	0.164132	1.69634	0.290064	1.50614	0.0624837	1.63985	0.400828	3	hypothetical protein
EP01_RS06215	CDS,gene	0.937897	0.238142	0.890542	0.0553548	0.916669	0.117467	0.726283	0.129027	3	transpeptidase
EP01_RS06220	CDS,gene	1.76382	0.152224	1.54622	0.2394	1.61013	0.0547709	1.51639	0.225756	3	hypothetical protein
EP01_RS06225	CDS,gene	ND	ND	ND	ND	ND	ND	ND	ND	3	hypothetical protein
EP01_RS06230	CDS,gene	1.55138	0.31295	1.54906	0.154981	1.42741	0.194646	1.62776	0.280195	3	tRNA 2-thiocytidine(32) synthetase TtcA
EP01_RS06235	CDS,gene	1.94913	0.54564	1.87819	0.459652	2.22856	0.49703	1.8918	0.797135	3	hypothetical protein
EP01_RS06240	CDS,gene	1.92869	0.67799	2.18333	0.492647	2.19247	0.189952	2.01057	0.550451	3	glutathione S-transferase
EP01_RS06245	gene,tRNA	1.5088	0.4369	1.2817	0.00894807	1.5476	0.445275	1.26628	0.165347	3	tRNA-Val
EP01_RS06250	CDS,gene	0.790369	0.368018	0.680585	0.136912	0.933669	0.298858	0.641413	0.0936008	3	hypothetical protein
EP01_RS06255	CDS,gene	2.20412	1.47347	2.39881	0.97804	3.11526	1.95043	2.28697	0.507556	3	hypothetical protein
EP01_RS06260	CDS,gene	1.81359	0.608046	1.48451	0.476521	1.37562	0.329856	1.55674	0.262339	3	acetyl-CoA acetyltransferase
EP01_RS06265	CDS,gene	2.1971	0.950468	2.47441	1.68742	1.55975	0.575436	1.86305	1.11118	3	TetR family transcriptional regulator
EP01_RS06270	CDS,gene	3.1286	0.403498	2.98125	1.24797	4.21749	0.981904	3.35955	0.898411	3	hypothetical protein
EP01_RS06275	CDS,gene	0.677018	0.189326	0.521445	0.119421	0.499247	0.0624641	0.689299	0.183565	3	hypothetical protein
EP01_RS06280	CDS,gene	1.07425	0.102542	0.958883	0.14393	1.09656	0.109565	1.03993	0.171236	3	luciferase
EP01_RS06285	CDS,gene	2.30261	0.115771	1.77051	0.287101	1.94269	0.0602178	1.80714	0.404619	3	sugar ABC transporter substrate-binding protein
EP01_RS06290	CDS,gene	0.826601	0.251901	0.94218	0.507594	1.06039	0.105599	1.07626	0.695745	3	hypothetical protein
EP01_RS06295	CDS,gene	1.74298	0.312379	1.39622	0.851375	1.89482	1.21997	3.34808	2.98415	3	hypothetical protein
EP01_RS06300	CDS,gene	2.52023	4.2746	2.72537	3.95899	0.380661	0.33895	6.09732	9.8234	3	DNA polymerase III subunit alpha
EP01_RS06305	CDS,gene	1.67941	0.508212	1.6297	0.0562326	1.77704	0.219124	1.69553	0.247179	3	hypothetical protein
EP01_RS06310	CDS,gene	10.698	16.4451	1.69094	0.984965	5.1433	7.4533	7.62701	11.3657	3	GMP synthetase	guaA
EP01_RS06315	CDS,gene	0.529225	0.454013	1.05799	0.181261	0.841721	0.597566	1.37627	0.737286	3	IMP dehydrogenase
EP01_RS06320	CDS,gene	2.79448	1.59487	1.34391	0.876562	1.54536	0.749761	2.30913	1.64335	3	gamma carbonic anhydrase family protein
EP01_RS06325	CDS,gene	2.14607	1.07008	2.10355	1.01214	1.80601	1.29448	1.86198	0.930185	3	alpha/beta hydrolase
EP01_RS06330	CDS,gene	2.01823	0.202903	1.36117	0.324644	1.76972	0.155077	1.43063	0.246003	3	cation:proton antiporter
EP01_RS06335	CDS,gene	1.20002	0.355634	1.2848	0.93885	1.21443	0.455931	1.48675	0.531952	3	hypothetical protein
EP01_RS06340	CDS,gene	2.44298	0.174447	2.81639	1.05985	3.32896	1.37384	2.32364	0.764463	3	tRNA-2-methylthio-N(6)-dimethylallyladenosine synthase
EP01_RS06345	CDS,gene	1.23052	0.608062	1.24377	0.534395	1.09647	0.677243	1.08491	0.20483	3	hypothetical protein
EP01_RS06350	CDS,gene	1.21561	0.0670839	1.16631	0.191468	1.05708	0.108696	1.09212	0.195274	3	hypothetical protein
EP01_RS06355	CDS,gene	1.82561	0.716594	1.96709	0.585679	1.97728	0.873891	1.90588	0.610575	3	amino acid ABC transporter substrate-binding protein
EP01_RS06360	CDS,gene	1.93568	0.38194	2.16544	0.733386	1.69536	0.33592	1.54567	0.581959	3	hypothetical protein
EP01_RS06365	CDS,gene	6.06107	5.7903	5.9956	4.69691	8.20072	10.0451	7.28682	8.80723	3	hypothetical protein
EP01_RS06370	CDS,gene	1.43007	0.147835	2.43889	1.44111	2.38144	0.620064	1.75524	0.967952	3	hypothetical protein
EP01_RS06375	CDS,gene	0.877512	1.24512	0.265845	0.460458	0	0	1.51036	2.61603	3	acetyl-CoA acetyltransferase
EP01_RS06380	CDS,gene	4.35459	6.78321	6.84719	9.69407	9.51377	15.933	1.67557	2.13366	3	succinyl-CoA--3-ketoacid-CoA transferase
EP01_RS06385	CDS,gene	1.70865	1.78983	1.29127	0.506217	2.21136	1.77059	1.37853	0.596067	3	succinyl-CoA--3-ketoacid-CoA transferase
EP01_RS06390	CDS,gene	2.51286	0.968329	2.58666	0.525829	2.20791	0.498129	2.30273	0.659837	3	hypothetical protein
EP01_RS06395	CDS,gene	1.90867	1.58928	1.48431	1.01775	1.23134	0.348057	1.39985	1.43699	3	pyruvate kinase
EP01_RS06400	CDS,gene	1.04061	0.176458	1.21396	0.0852409	1.15392	0.0753346	0.975883	0.247102	3	hypothetical protein
EP01_RS06405	CDS,gene	1.07452	0.137497	2.33626	1.09156	2.4608	0.252497	2.34675	1.31084	3	hypothetical protein
EP01_RS06410	CDS,gene	0.0834914	0.0257142	1.03376	0.217266	1.45567	0.3357	1.34575	0.683054	3	hypothetical protein
EP01_RS06415	CDS,gene	2.17184	0.499786	2.02377	0.462431	2.04084	0.521712	2.22349	0.651632	3	hypothetical protein
EP01_RS06420	CDS,gene	1.64945	1.39105	2.44634	2.6377	2.00097	2.1404	1.97307	1.85895	3	DNA-binding protein
EP01_RS06425	CDS,gene	1.03415	0.313134	1.38281	0.613516	1.587	0.162915	1.24131	0.549332	3	hypothetical protein
EP01_RS06430	CDS,gene	1.71791	0.300635	1.70378	0.259523	2.06854	0.760661	1.52838	0.684871	3	hypothetical protein
EP01_RS06435	CDS,gene	0.0275376	0.0314272	0.0789308	0.0752512	0.0321262	0.0556442	0.142213	0.151793	3	fused vitamin K epoxide reductase/thioredoxin
EP01_RS06440	CDS,gene	0.632855	0.169975	1.30169	0.367674	1.66353	0.299805	1.58632	0.685681	3	hypothetical protein
EP01_RS06445	CDS,gene	0.917282	0.0786885	0.862192	0.0595645	1.20351	0.341857	0.983715	0.140945	3	hypothetical protein
EP01_RS06450	CDS,gene	0.832267	0.525426	1.59998	0.967908	1.14405	0.193671	1.91462	1.93081	3	anti-sigma factor antagonist
EP01_RS06455	CDS,gene	ND	ND	ND	ND	ND	ND	ND	ND	3	organic solvent tolerance protein
EP01_RS06460	CDS,gene	1.06288	0.694492	1.33707	0.369831	0.947364	0.925334	1.57457	2.0122	3	hypothetical protein
EP01_RS06465	CDS,gene	2.00554	1.17454	1.80946	0.811301	2.42384	2.08262	3.48962	2.8794	3	hypothetical protein
EP01_RS06470	CDS,gene	ND	ND	ND	ND	ND	ND	ND	ND	3	ribonuclease HII
EP01_RS06475	CDS,gene	2.59658	0.953425	1.6885	0.793429	1.53987	0.263828	1.51707	0.714914	3	50S ribosomal protein L19
EP01_RS06480	CDS,gene	1.53529	0.687543	1.45208	0.463368	1.65422	0.0304632	1.22021	0.445671	3	hypothetical protein
EP01_RS06485	CDS,gene	0	0	0	0	0	0	0	0	3	tRNA (guanine-N(1)-)-methyltransferase
EP01_RS06490	CDS,gene	ND	ND	ND	ND	ND	ND	ND	ND	3	16S rRNA processing protein RimM
EP01_RS06495	CDS,gene	0.903321	0.412891	0.893916	0.418329	0.827929	0.445071	1.24997	1.08515	3	RNA-binding protein
EP01_RS06500	CDS,gene	ND	ND	ND	ND	ND	ND	ND	ND	3	30S ribosomal protein S16
EP01_RS06505	CDS,gene	ND	ND	ND	ND	ND	ND	ND	ND	3	signal recognition particle protein
EP01_RS06510	CDS,gene	ND	ND	ND	ND	ND	ND	ND	ND	3	hypothetical protein
EP01_RS06515	CDS,gene	2.80094	1.6062	1.9879	0.491294	2.03044	1.24073	1.9335	1.00531	3	hypothetical protein
EP01_RS06520	CDS,gene	1.19087	0.622547	1.40434	0.572738	1.5908	0.386115	1.48064	0.692529	3	hypothetical protein
EP01_RS06525	CDS,gene	1.86083	0.432239	2.05332	0.54562	2.34104	1.25242	2.06997	0.0905192	3	ABC transporter permease
EP01_RS06530	CDS,gene	1.25379	0.598673	1.354	0.927351	1.57297	0.939061	0.977362	0.396901	3	ATPase
EP01_RS06535	CDS,gene	0.115413	0.0184721	0.0930257	0.0470851	0.0762995	0.0393686	0.154349	0.0823683	3	peptide chain release factor 3
EP01_RS06540	CDS,gene	1.68295	0.50548	1.46683	0.635605	1.59298	0.61251	1.5175	0.54201	3	rhodanese domain-containing protein
EP01_RS06545	CDS,gene	1.54068	0.472614	1.34678	0.290183	1.45659	0.266288	1.24596	0.20324	3	hypothetical protein
EP01_RS06550	gene,tRNA	ND	ND	ND	ND	ND	ND	ND	ND	3	tRNA-Met
EP01_RS06555	CDS,gene	1.31637	0.146505	1.3609	0.245686	0.968918	0.3964	1.22143	0.128826	3	hypothetical protein
EP01_RS06560	CDS,gene	1.91115	0.894045	1.91175	0.815274	2.01797	0.760082	1.82222	1.26995	3	hypothetical protein
EP01_RS06570	CDS,gene	ND	ND	ND	ND	ND	ND	ND	ND	3	hypothetical protein
EP01_RS06575	CDS,gene	ND	ND	ND	ND	ND	ND	ND	ND	3	hypothetical protein
EP01_RS06580	CDS,gene	ND	ND	ND	ND	ND	ND	ND	ND	3	hypothetical protein
EP01_RS06585	CDS,gene	2.1472	0.147763	1.66361	0.689266	1.31963	0.057439	1.581	0.208807	3	transcriptional regulator
EP01_RS06595	CDS,gene	1.8947	0.487001	1.81654	0.452872	2.33386	0.467714	1.88239	0.347902	3	transcriptional regulator
EP01_RS06600	CDS,gene	1.5205	0.0684922	1.46595	0.29804	1.78282	0.292944	1.50072	0.219667	3	hypothetical protein
EP01_RS06605	CDS,gene	1.57491	0.0871945	1.86206	0.701988	3.01782	2.93259	1.54382	0.699763	3	hypothetical protein
EP01_RS06610	CDS,gene	ND	ND	ND	ND	ND	ND	ND	ND	3	hypothetical protein
EP01_RS06615	CDS,gene	1.12185	0.0836138	1.2089	0.180622	1.4897	0.252177	1.05363	0.271301	3	hypothetical protein
EP01_RS06620	CDS,gene	2.01785	0.229743	1.89471	0.509455	1.98871	0.401713	1.86371	0.586948	3	hypothetical protein
EP01_RS06625	CDS,gene	ND	ND	ND	ND	ND	ND	ND	ND	3	hypothetical protein
EP01_RS06630	CDS,gene	3.002	3.45313	4.38852	2.33637	6.36273	5.09787	4.78456	2.52404	3	hypothetical protein
EP01_RS06635	CDS,gene	ND	ND	ND	ND	ND	ND	ND	ND	3	hypothetical protein
EP01_RS06640	CDS,gene	3.07797	1.8462	2.91652	2.7432	0.78513	0.259918	3.09491	2.55789	3	hypothetical protein
EP01_RS06645	CDS,gene	3.27335	2.69616	3.87235	2.56712	3.81311	3.00306	3.99122	3.26108	3	hypothetical protein
EP01_RS06655	CDS,gene	1.68261	0.299105	3.41182	2.08322	1.5976	0.409939	1.26496	1.42965	3	hypothetical protein
EP01_RS06660	CDS,gene	3.47601	1.04541	1.88931	1.2661	3.18886	2.16828	2.11801	1.6821	3	hypothetical protein
EP01_RS06670	CDS,gene	0.986192	0.364538	0.928478	0.624748	0.982641	0.377893	0.911267	0.386309	3	hypothetical protein
EP01_RS06675	CDS,gene	1.70164	0.938663	1.04018	0.377295	1.53015	0.556137	1.23072	0.593121	3	hypothetical protein
EP01_RS06680	CDS,gene	2.88415	0.367751	2.95033	0.558027	2.55367	0.00722357	2.63211	0.136385	3	phage tail tape measure protein
EP01_RS06685	CDS,gene	ND	ND	ND	ND	ND	ND	ND	ND	3	hypothetical protein
EP01_RS06690	CDS,gene	0.871378	0.272224	1.00456	0.435977	0.776776	0.41894	0.789316	0.248177	3	hypothetical protein
EP01_RS06705	CDS,gene	ND	ND	ND	ND	ND	ND	ND	ND	3	hypothetical protein
EP01_RS06710	CDS,gene	1.93521	0.477322	1.49455	0.41306	1.64494	0.112469	1.69483	0.333679	3	hypothetical protein
EP01_RS06715	CDS,gene	ND	ND	ND	ND	ND	ND	ND	ND	3	hypothetical protein
EP01_RS06720	CDS,gene	1.00469	0.280594	0.988906	0.264507	0.90544	0.290724	0.692357	0.211567	3	hypothetical protein
EP01_RS06725	CDS,gene	1.1058	0.292999	0.98587	0.50765	0.960801	0.307482	1.16897	0.725246	3	phage portal protein
EP01_RS06730	CDS,gene	1.56876	1.00874	1.78425	2.00262	1.27718	1.63864	1.50711	0.626399	3	hypothetical protein
EP01_RS06735	CDS,gene	1.46433	0.131286	1.46104	0.398946	1.35304	0.270268	1.38744	0.180254	3	hypothetical protein
EP01_RS06740	CDS,gene	3.6327	0.8295	4.2159	1.47449	4.31684	2.10726	4.37982	2.32235	3	hypothetical protein
EP01_RS06745	CDS,gene	1.44876	0.362634	1.62021	0.0952658	1.877	0.336205	1.20266	0.151015	3	hypothetical protein
EP01_RS06750	CDS,gene	ND	ND	ND	ND	ND	ND	ND	ND	3	hypothetical protein
EP01_RS06755	CDS,gene	2.13572	1.65564	2.94052	2.4304	1.72164	0.577312	2.53823	1.7212	3	transcriptional regulator
EP01_RS06760	CDS,gene	8.81742	12.0263	8.31498	9.67935	10.3895	12.4845	5.37587	5.43828	3	hypothetical protein
EP01_RS06765	CDS,gene	1.65453	0.263987	1.35289	0.349309	1.4217	0.283797	1.77137	0.217672	3	hypothetical protein
EP01_RS06770	CDS,gene	1.45578	0.403817	1.11465	0.281933	1.87782	0.431151	1.64389	0.277352	3	hypothetical protein
EP01_RS06775	CDS,gene	2.17145	0.178075	2.25831	1.23688	2.02973	0.836937	1.79288	0.385121	3	hypothetical protein
EP01_RS06780	CDS,gene	23.352	32.5645	18.3692	23.6363	5.96251	4.05815	19.5022	17.2619	3	hypothetical protein
EP01_RS06785	CDS,gene	2.2723	0.843955	1.84383	0.480594	2.14728	0.45284	2.07077	0.726471	3	hypothetical protein
EP01_RS06790	CDS,gene	ND	ND	ND	ND	ND	ND	ND	ND	3	hypothetical protein
EP01_RS06795	CDS,gene	0.529989	0.370784	0.850391	0.207221	0.609468	0.33976	0.885547	0.420439	3	hypothetical protein
EP01_RS06800	CDS,gene	2.54793	0.840648	2.24948	0.464627	2.28645	1.10713	2.16156	1.02684	3	hypothetical protein
EP01_RS06805	CDS,gene	2.28649	0.685197	1.98097	1.17564	2.40947	1.91758	2.83791	2.77708	3	hypothetical protein
EP01_RS06810	CDS,gene	ND	ND	ND	ND	ND	ND	ND	ND	3	hypothetical protein
EP01_RS06815	CDS,gene	ND	ND	ND	ND	ND	ND	ND	ND	3	HNH endonuclease
EP01_RS06820	CDS,gene	ND	ND	ND	ND	ND	ND	ND	ND	3	hypothetical protein
EP01_RS06825	CDS,gene	2.26608	0.236149	2.16691	2.26929	2.5263	0.156662	2.17851	1.41433	3	hypothetical protein
EP01_RS06830	CDS,gene	ND	ND	ND	ND	ND	ND	ND	ND	3	hypothetical protein
EP01_RS06835	CDS,gene	1.75089	0.790424	1.71154	0.728403	2.66151	2.28642	2.6246	1.25546	3	hypothetical protein
EP01_RS06840	CDS,gene	1.57409	0.55518	1.47521	0.44703	1.18911	0.147747	1.48543	0.370046	3	hypothetical protein
EP01_RS06845	CDS,gene	2.03424	0.0881029	1.65027	0.287562	1.60214	0.0956951	1.53187	0.144491	3	hypothetical protein
EP01_RS06850	CDS,gene	0.854257	0.177826	1.31752	0.713988	1.03438	0.112456	0.794959	0.0791886	3	hypothetical protein
EP01_RS06855	CDS,gene	2.38663	1.38965	1.76756	0.550476	1.87594	0.868276	1.80759	0.492051	3	Ca2+/H+ antiporter ChaA
EP01_RS06860	CDS,gene	2.80509	1.30878	3.8679	1.8569	2.9338	1.29248	1.79155	0.453442	3	slyX protein
EP01_RS06865	CDS,gene	2.84985	2.71559	2.61952	2.13829	2.42752	2.00347	2.12914	1.39775	3	hypothetical protein
EP01_RS06870	CDS,gene	2.59761	1.78226	2.2562	0.603713	2.2619	0.704709	1.94276	0.647869	3	ribonuclease HI
EP01_RS06875	CDS,gene	2.29511	1.26982	2.14118	1.10065	1.93773	0.80946	2.41365	0.825635	3	DNA-binding response regulator
EP01_RS06880	CDS,gene	2.93958	2.10425	2.94391	1.40457	2.96788	1.24893	2.74273	1.52283	3	DNA polymerase III subunit epsilon
EP01_RS06885	CDS,gene	2.06058	0.498729	1.66874	0.169488	1.88796	0.419968	1.62209	0.389223	3	hypothetical protein
EP01_RS06890	CDS,gene	1.63166	0.116869	1.77361	0.293321	2.0058	0.232638	1.71205	0.416746	3	hypothetical protein
EP01_RS06895	CDS,gene	2.98024	1.86884	2.58991	1.99794	4.09889	2.558	3.21599	2.20248	3	response regulator
EP01_RS06900	CDS,gene	1.71513	0.246125	1.68738	0.215576	1.85978	0.24052	1.77201	0.401328	3	peptidase
EP01_RS06905	CDS,gene	1.88379	0.126377	1.97309	0.693817	1.89678	0.211184	1.84949	0.413894	3	SLC13 family permease
EP01_RS06910	CDS,gene	1.49103	0.571038	1.12356	0.1995	1.36481	0.540808	1.36707	0.384075	3	PilZ domain-containing protein
EP01_RS06915	CDS,gene	1.6458	0.292141	1.8016	0.49686	1.25746	0.544414	1.73796	0.5809	3	hypothetical protein
EP01_RS06920	CDS,gene	2.78195	1.6597	3.15905	1.37153	3.01182	1.30683	3.35945	0.947282	3	nitroreductase
EP01_RS06925	CDS,gene	1.64768	0.122336	1.46749	0.961086	1.86915	0.451226	1.32166	0.375232	3	AI-2E family transporter
EP01_RS06930	CDS,gene	1.34596	0.14481	1.09594	0.151857	0.626971	0.0757171	1.09331	0.330448	3	fumarate hydratase
EP01_RS06935	CDS,gene	0.797388	0.0630522	0.717551	0.164535	0.326843	0.105107	0.754513	0.0238093	3	glycerol-3-phosphate transporter
EP01_RS06940	CDS,gene	1.86985	0.295563	1.79637	0.400991	1.4628	0.304998	1.61086	0.370985	3	universal stress protein
EP01_RS06945	CDS,gene	0.926566	0.588285	0.886937	0.119417	1.2612	1.58962	0.806145	0.688608	3	helix-turn-helix transcriptional regulator
EP01_RS06950	CDS,gene	1.61023	1.28866	3.57657	2.99547	2.03427	0.473925	2.55155	1.7401	3	hypothetical protein
EP01_RS06955	CDS,gene	1.90791	0.467899	1.51678	0.260904	1.96544	0.354875	1.48144	0.50651	3	TetR family transcriptional regulator
EP01_RS06960	CDS,gene	2.16494	0.471416	1.74571	0.835764	1.47254	0.35565	2.17665	0.776881	3	2-nitropropane dioxygenase
EP01_RS06965	CDS,gene	4.99188	6.82284	2.32708	2.5074	3.46267	3.59689	4.86283	6.35401	3	hypothetical protein
EP01_RS06970	CDS,gene	2.2115	1.72482	1.54215	1.56809	1.54801	1.29469	1.94671	1.54663	3	hypothetical protein
EP01_RS06975	CDS,gene	ND	ND	ND	ND	ND	ND	ND	ND	3	hypothetical protein
EP01_RS06980	CDS,gene	1.48416	2.57065	0.872693	0.759479	2.06309	2.85671	1.29449	1.29289	3	anion permease
EP01_RS06985	CDS,gene	3.02747	0.728198	2.67699	1.43759	2.94435	1.55359	2.34544	0.975317	3	hypothetical protein
EP01_RS06990	CDS,gene	2.07104	1.02747	1.96241	1.35725	1.67523	0.831705	2.21765	1.74468	3	MFS transporter
EP01_RS06995	CDS,gene	2.12629	0.931803	3.19645	1.38654	1.19819	0.597905	1.72727	0.875875	3	aminoacyl-tRNA hydrolase
EP01_RS07000	CDS,gene	1.78047	0.576055	1.30041	0.73807	0.896836	0.328634	1.46938	0.198322	3	hypothetical protein
EP01_RS07005	CDS,gene	3.99524	5.38578	0.820544	1.42122	3.51265	6.08409	2.76194	4.12457	3	ribonuclease Y
EP01_RS07010	CDS,gene	1.69348	0.45379	1.6373	1.27915	1.30488	0.355108	1.44654	0.815531	3	response regulator
EP01_RS07015	CDS,gene	1.66147	0.394435	1.17978	0.342311	1.78152	0.264653	1.75771	0.083015	3	hypothetical protein
EP01_RS07020	CDS,gene	2.6598	1.16064	1.58961	0.505736	1.67099	0.336553	1.82599	0.227215	3	hemolysins
EP01_RS07025	CDS,gene	0.696872	0.179225	0.804211	0.541184	0.700448	0.0775328	0.846134	0.393263	3	hypothetical protein
EP01_RS07030	CDS,gene	1.63032	0.26965	2.03529	0.477645	1.30013	0.101737	1.30039	0.561765	3	hypothetical protein
EP01_RS07035	CDS,gene	2.41048	0.413549	2.24471	0.727638	2.08586	0.86071	2.35669	0.534925	3	voltage-gated chloride channel family protein
EP01_RS07040	CDS,gene	0.413371	0.0670283	0.616578	0.345824	1.29744	0.299479	1.09993	0.745723	3	acyl-CoA dehydrogenase
EP01_RS07045	CDS,gene	2.57893	1.61214	1.27175	0.937086	2.42082	1.88714	2.21718	0.876351	3	hypothetical protein
EP01_RS07050	CDS,gene	1.90074	0.218715	1.87364	0.390884	1.87087	0.669047	1.95634	0.0353224	3	formamidopyrimidine-DNA glycosylase
EP01_RS07055	CDS,gene	2.46206	2.12017	2.13722	0.369571	2.69815	1.42618	2.04205	0.800403	3	hypothetical protein
EP01_RS07060	CDS,gene	3.2056	2.29044	3.26902	2.48044	4.35535	2.91691	2.99317	1.28793	3	hypothetical protein
EP01_RS07065	CDS,gene	2.04377	0.597045	2.3161	0.706993	2.17235	0.778776	1.8783	0.760549	3	hypothetical protein
EP01_RS07070	CDS,gene	2.7119	0.607661	2.56335	1.04888	3.50444	0.550064	2.91166	0.0471972	3	hypothetical protein
EP01_RS07075	CDS,gene	2.77244	0.964845	2.53147	0.690293	2.54478	0.496503	2.32309	1.12938	3	hypothetical protein
EP01_RS07080	CDS,gene	2.20089	1.04207	2.28649	0.276397	2.39992	0.440919	2.18481	0.852214	3	hypothetical protein
EP01_RS07085	CDS,gene	1.84237	0.154024	1.70871	0.364021	1.93333	0.450901	1.66335	0.628645	3	signal transduction sensor histidine kinase
EP01_RS07090	CDS,gene	ND	ND	ND	ND	ND	ND	ND	ND	3	hypothetical protein
EP01_RS07095	CDS,gene	ND	ND	ND	ND	ND	ND	ND	ND	3	hypothetical protein
EP01_RS07100	CDS,gene	0.160942	0.0516298	0.773172	0.207368	0.22783	0.0947118	0.740705	0.296542	3	hypothetical protein
EP01_RS07105	CDS,gene	1.20096	0.0488529	1.17727	0.138046	1.37058	0.232312	1.24673	0.312247	3	protease SohB
EP01_RS07110	CDS,gene	0.688015	0.267879	0.899681	0.451814	1.26299	0.542621	1.03677	0.199281	3	ABC transporter ATP-binding protein
EP01_RS07115	CDS,gene	0.877926	0.261943	1.38311	0.379101	1.30691	0.288486	1.29093	0.34848	3	ABC transporter ATP-binding protein
EP01_RS07120	CDS,gene	2.50388	1.76734	3.02889	1.39122	3.90144	1.41168	3.27063	2.17426	3	ABC transporter substrate-binding protein
EP01_RS07125	CDS,gene	1.38872	1.00561	1.58478	0.888147	1.44401	0.527712	1.52444	0.90237	3	diguanylate cyclase
EP01_RS07130	CDS,gene	1.02389	0.518398	1.6072	1.24392	1.42193	0.245284	1.40931	0.647598	3	ABC transporter membrane spanning protein
EP01_RS07135	CDS,gene	1.82151	0.144989	1.55073	0.245882	2.38747	0.616505	1.54919	0.392378	3	hypothetical protein
EP01_RS07140	CDS,gene	1.85818	0.177057	1.33239	0.418978	1.60523	0.364042	1.85138	0.464737	3	hypothetical protein
EP01_RS07145	CDS,gene	ND	ND	ND	ND	ND	ND	ND	ND	3	protein translocase TatA
EP01_RS07150	CDS,gene	2.11573	1.07061	1.93191	1.05298	1.94143	0.608931	2.08311	0.875791	3	oxidoreductase
EP01_RS07155	CDS,gene	2.68522	0.430883	1.62253	0.313694	2.00966	0.585733	2.20153	0.168329	3	glycerophosphodiester phosphodiesterase
EP01_RS07160	CDS,gene	1.54752	0.904151	1.89522	1.2178	1.05725	0.277842	1.54886	0.644051	3	hypothetical protein
EP01_RS07165	CDS,gene	0.917106	0.883412	2.97864	1.62018	1.46638	1.70851	2.3333	2.56947	3	transcription elongation factor GreA
EP01_RS07170	CDS,gene	1.29569	0.205673	1.33758	0.368289	1.04086	0.29647	1.15293	0.0690183	3	NAD(P)H-nitrite reductase
EP01_RS07175	CDS,gene	0.528778	0.0699347	1.21722	0.607308	1.56669	1.02152	1.72756	0.398505	3	nitrite reductase
EP01_RS07180	CDS,gene	2.33128	0.787047	1.87199	0.830927	1.49362	0.810023	1.95367	0.835883	3	hydroxyacylglutathione hydrolase
EP01_RS07185	CDS,gene	1.5926	0.428033	1.54285	0.379554	1.61278	0.552437	1.51083	0.341587	3	cell division inhibitor SULA
EP01_RS07190	CDS,gene	2.08825	0.539913	2.59285	1.3181	2.65043	1.57761	2.42496	0.339401	3	deoxyribodipyrimidine photo-lyase
EP01_RS07195	CDS,gene	1.90491	0.340135	2.63384	0.663615	2.0355	0.512136	2.65302	0.839549	3	ABC transporter
EP01_RS07200	CDS,gene	0.651036	0.565228	0.806595	0.405125	0.482907	0.185628	0.633169	0.271219	3	cytochrome c biogenesis protein
EP01_RS07205	CDS,gene	0.0771025	0.0280021	0.944633	0.113508	0.663027	0.0234739	1.07541	0.369393	3	calcium-binding protein
EP01_RS07210	CDS,gene	0.0248821	0.0104911	0.520518	0.141557	0.453177	0.124723	0.655953	0.273697	3	hypothetical protein
EP01_RS07215	CDS,gene	0.060534	0.0377257	0.938593	0.153404	0.516364	0.0844201	1.02893	0.305223	3	hypothetical protein
EP01_RS07220	CDS,gene	0.0386714	0.0212508	0.77128	0.168739	0.769346	0.18845	0.965274	0.469367	3	hypothetical protein
EP01_RS07225	CDS,gene	1.83328	1.10476	2.68738	2.20134	1.88714	1.22715	1.82938	1.19691	3	cobalt transporter
EP01_RS07230	CDS,gene	1.40377	0.930732	1.27163	0.795689	1.04305	0.636089	1.3837	0.542438	3	cytochrome aa3 controlling protein CtaA
EP01_RS07235	CDS,gene	1.41852	0.462429	1.51202	0.318479	1.67908	0.401594	1.37808	0.417253	3	ATP-dependent protease La
EP01_RS07240	CDS,gene	0.974765	0.608005	0.977203	0.204906	1.10821	0.662854	1.6792	0.911603	3	thiol-disulfide oxidoreductase
EP01_RS07245	CDS,gene	2.45212	1.30385	1.69658	0.588634	2.14086	1.16082	1.81469	1.03971	3	DNA mismatch repair protein MutT
EP01_RS07250	CDS,gene	1.38508	0.185216	1.63447	0.5834	1.50127	0.520292	1.4953	0.509939	3	Na/Pi-cotransporter family protein
EP01_RS07255	CDS,gene	1.66914	0.486902	1.52977	0.471526	1.90571	0.184047	1.41406	0.550158	3	membrane protein
EP01_RS07260	CDS,gene	2.24454	0.345789	2.32778	0.774725	2.1806	0.282577	2.25627	0.257391	3	hypothetical protein
EP01_RS07265	CDS,gene	1.75802	0.617816	1.70218	0.644789	1.82737	0.718785	1.65099	0.602066	3	copper-translocating P-type ATPase
EP01_RS07270	CDS,gene	2.27563	2.26455	3.11372	3.76038	1.36146	1.32344	2.48205	2.69925	3	hypothetical protein
EP01_RS07275	CDS,gene	0.592156	0.437883	0.830005	0.144988	0.830204	0.189954	1.13895	0.726297	3	multidrug transporter AcrB
EP01_RS07280	CDS,gene	ND	ND	ND	ND	ND	ND	ND	ND	3	hypothetical protein
EP01_RS07285	CDS,gene	ND	ND	ND	ND	ND	ND	ND	ND	3	ABC transporter
EP01_RS07290	CDS,gene	5.49598	1.18146	3.07489	2.10313	8.74551	10.5941	4.81858	1.5337	3	hypothetical protein
EP01_RS07295	CDS,gene	1.12851	0.358242	1.32482	0.401199	1.45434	0.749604	1.42709	0.414749	3	hypothetical protein
EP01_RS07300	CDS,gene	2.45469	1.67076	2.75421	2.05568	4.30591	3.81492	3.22604	3.70503	3	7-cyano-7-deazaguanine synthase
EP01_RS07305	CDS,gene	1.82574	0.215839	1.38577	0.183204	1.80603	0.636481	1.38541	0.110192	3	single-stranded-DNA-specific exonuclease RecJ
EP01_RS07310	CDS,gene	ND	ND	ND	ND	ND	ND	ND	ND	3	protein-export membrane protein SecF
EP01_RS07315	CDS,gene	0	0	0	0	0	0	0	0	3	protein-export membrane protein SecD
EP01_RS07320	CDS,gene	ND	ND	ND	ND	ND	ND	ND	ND	3	preprotein translocase subunit YajC
EP01_RS07325	CDS,gene	3.44002	2.31247	3.40596	2.19371	3.68616	2.80495	2.79354	1.58109	3	tRNA-guanine(34) transglycosylase
EP01_RS07330	CDS,gene	0.926841	0.20954	1.11887	0.0866333	1.03373	0.446559	1.04896	0.448768	3	S-adenosylmethionine:tRNA ribosyltransferase-isomerase
EP01_RS07335	CDS,gene	1.8139	0.574667	1.5057	0.525127	1.87045	0.820877	1.66104	0.507208	3	DMT family permease
EP01_RS07340	CDS,gene	2.17092	0.729005	1.81162	0.425302	0.987582	0.499586	1.32639	0.189561	3	hypothetical protein
EP01_RS07345	CDS,gene	2.32422	0.452814	2.07807	0.246184	2.56591	0.550428	2.26278	0.404697	3	FMN-binding glutamate synthase family protein
EP01_RS07350	CDS,gene	2.26868	0.152217	2.13328	0.472708	2.77791	0.574204	2.11899	0.506229	3	hypothetical protein
EP01_RS07355	CDS,gene	1.31423	0.779559	1.58825	1.09023	2.00555	0.969663	1.73172	1.06063	3	hypothetical protein
EP01_RS07360	CDS,gene	1.52443	0.878485	1.28153	0.714794	1.9275	1.67767	2.01574	0.720271	3	hypothetical protein
EP01_RS07365	CDS,gene	2.4065	1.1557	2.04681	1.03024	1.50813	1.08743	3.00354	1.66573	3	hypothetical protein
EP01_RS07370	CDS,gene	0.900721	0.36824	0.814516	0.129482	0.443001	0.173981	0.675835	0.157559	3	membrane protein
EP01_RS07375	CDS,gene	1.39238	0.114161	1.38667	0.252432	1.31781	0.289035	1.24539	0.146691	3	oxidoreductase
EP01_RS07380	CDS,gene	0.953779	0.0521989	0.973674	0.368438	0.77037	0.165169	0.787977	0.11386	3	periplasmic or secreted lipoprotein
EP01_RS07385	CDS,gene	1.26167	0.176261	1.1998	0.485371	0.931551	0.224827	1.09124	0.308358	3	hypothetical protein
EP01_RS07390	CDS,gene	5.57949	7.54084	5.72616	5.84754	1.60264	0.939914	9.5433	11.9712	3	hypothetical protein
EP01_RS07395	CDS,gene	1.43744	0.0274838	1.04748	0.124338	0.833101	0.133319	1.32497	0.419936	3	BON domain-containing protein
EP01_RS07400	CDS,gene	1.45547	1.10204	1.25204	0.729075	1.56361	0.511669	1.30753	0.982534	3	pyridoxal phosphate-dependent aminotransferase
EP01_RS07405	CDS,gene	1.26413	0.17639	1.27049	0.226925	1.53456	0.204664	1.2708	0.121625	3	hypothetical protein
EP01_RS07410	CDS,gene	1.08628	0.362394	1.49078	0.989768	0.980481	0.265222	1.05698	0.415657	3	Ku protein
EP01_RS07415	CDS,gene	ND	ND	ND	ND	ND	ND	ND	ND	3	3-deoxy-8-phosphooctulonate synthase
EP01_RS07420	CDS,gene	2.09617	1.1254	2.16159	0.351027	2.60169	0.960629	1.64904	0.579601	3	tRNA (N6-threonylcarbamoyladenosine(37)-N6)-methyltransferase TrmO
EP01_RS07425	CDS,gene	ND	ND	ND	ND	ND	ND	ND	ND	3	isoleucine--tRNA ligase
EP01_RS07430	CDS,gene	1.21584	0.0977934	0.976098	0.218665	0.851615	0.160432	1.07064	0.388447	3	hypothetical protein
EP01_RS07435	CDS,gene	ND	ND	ND	ND	ND	ND	ND	ND	3	carbonic anhydrase
EP01_RS07440	CDS,gene	1.78344	0.81522	1.34498	0.948065	1.16521	1.11418	1.47588	0.211116	3	hypothetical protein
EP01_RS07445	CDS,gene	ND	ND	ND	ND	ND	ND	ND	ND	3	hypothetical protein
EP01_RS07455	CDS,gene	0.457034	0.103192	0.585977	0.219158	0.54409	0.186852	0.660871	0.0484349	3	histidine phosphatase family protein
EP01_RS07460	CDS,gene	0.799817	0.456595	0.933263	0.700838	0.883965	0.361861	1.00847	0.620398	3	N-acetyltransferase
EP01_RS07465	CDS,gene	1.89488	0.410364	1.47205	0.763796	1.86382	1.3436	1.22143	0.26755	3	hypothetical protein
EP01_RS07470	gene,tRNA	3.09491	2.78405	3.29383	2.95003	3.54589	2.97361	4.15742	4.40595	3	tRNA-Leu
EP01_RS07475	CDS,gene	1.51424	0.480875	1.41358	0.226223	1.62512	0.508704	1.43656	0.0713893	3	carboxylate--amine ligase
EP01_RS07480	CDS,gene	2.51069	0.328248	2.60462	0.657361	2.27186	0.393884	2.36488	0.30197	3	hypothetical protein
EP01_RS07485	CDS,gene	1.44048	0.857343	1.0885	0.408923	1.59578	1.32229	1.31216	0.814421	3	glutamine amidotransferase
EP01_RS07490	CDS,gene	2.10822	0.542346	2.00985	0.322129	1.8285	0.446337	1.67699	0.361339	3	aldehyde dehydrogenase
EP01_RS07495	CDS,gene	1.83434	0.298753	2.28575	0.71042	2.15977	0.498159	2.17128	0.521071	3	sodium:proton antiporter
EP01_RS07500	CDS,gene	0.74698	0.0847389	0.723104	0.201004	1.06475	0.275419	1.00692	0.352173	3	serine protease
EP01_RS07505	CDS,gene	1.74672	0.926146	1.68883	0.414722	1.9595	1.39055	1.77141	1.32749	3	dolichyl-phosphate beta-glucosyltransferase
EP01_RS07510	CDS,gene	1.19554	0.187103	0.696788	0.213526	0.727721	0.124912	0.694868	0.0529624	3	hypothetical protein
EP01_RS07515	CDS,gene	ND	ND	ND	ND	ND	ND	ND	ND	3	thioredoxin family protein
EP01_RS07520	CDS,gene	ND	ND	ND	ND	ND	ND	ND	ND	3	serine protease spb1
EP01_RS07525	CDS,gene	8.88028	12.4182	16.4827	25.2874	1.94909	1.48667	15.9314	25.5662	3	hypothetical protein
EP01_RS07530	CDS,gene	1.16926	0.480665	1.26865	0.564944	0.936813	0.216066	1.27414	0.66876	3	serine protease spb1
EP01_RS07535	CDS,gene	3.41152	1.60694	1.80353	0.501142	2.19279	0.143373	1.60062	0.556774	3	DNA-binding protein
EP01_RS07540	CDS,gene	2.6087	2.69142	2.96633	2.10881	4.67434	2.92803	5.02277	4.46387	3	hypothetical protein
EP01_RS07545	CDS,gene	1.40605	0.373246	1.38544	0.511005	0.837577	0.162678	1.44669	0.498329	3	alpha-glucosidase
EP01_RS07550	CDS,gene	1.0067	0.513181	0.730768	0.298328	0.314451	0.0868527	0.780593	0.566167	3	hypothetical protein
EP01_RS07555	CDS,gene	2.48655	0.652922	1.41687	0.440005	2.41026	0.61237	1.47648	0.59952	3	hypothetical protein
EP01_RS07560	CDS,gene	2.45203	0.678615	2.43917	0.964773	2.44823	0.560843	3.01851	0.906756	3	hypothetical protein
EP01_RS07565	CDS,gene	1.07502	0.329363	1.39813	0.511312	1.21005	0.13717	1.22928	0.251908	3	NADH dehydrogenase
EP01_RS07570	CDS,gene	3.27353	2.37299	2.6077	1.8014	2.17848	0.81585	2.08657	1.05808	3	multisubunit Na+/H+ antiporter
EP01_RS07575	CDS,gene	1.8796	0.184191	1.79578	0.322933	1.5787	0.192997	1.8321	0.446861	3	NADH dehydrogenase
EP01_RS07580	CDS,gene	1.4827	0.404988	1.43097	0.274426	1.33351	0.234436	1.2103	0.253961	3	hypothetical protein
EP01_RS07585	CDS,gene	3.63534	0.494758	2.67596	1.28957	3.56515	0.469469	2.84339	0.782879	3	hypothetical protein
EP01_RS07590	CDS,gene	2.77704	1.50102	2.50378	2.29381	3.00568	1.68408	2.67501	1.71344	3	SAM-dependent methyltransferase
EP01_RS07595	CDS,gene	1.30294	0.0884599	1.26236	0.164785	1.27687	0.224269	1.25169	0.230837	3	hemagglutinin
EP01_RS07600	CDS,gene	1.90003	0.500261	1.98101	0.931203	1.44348	0.455293	1.85313	0.626899	3	hypothetical protein
EP01_RS07605	CDS,gene	1.60083	0.45362	1.48226	0.507565	2.23647	0.873714	1.96127	0.63622	3	hypothetical protein
EP01_RS07610	CDS,gene	3.62362	2.03794	2.66875	2.02054	2.39604	1.31439	2.57661	1.32457	3	hypothetical protein
EP01_RS07615	CDS,gene	1.8032	0.277155	1.96123	0.35095	1.78053	0.658133	1.94803	0.199921	3	copper-translocating P-type ATPase
EP01_RS07620	CDS,gene	1.9706	0.62622	1.84269	0.392223	2.27122	0.696646	1.63732	0.391475	3	hypothetical protein
EP01_RS07625	CDS,gene	1.52764	0.550529	1.65988	0.892738	1.8859	0.176561	1.429	0.735556	3	hypothetical protein
EP01_RS07630	CDS,gene	2.5522	0.710758	2.38154	0.117848	2.13978	0.64938	2.07345	0.683913	3	hypothetical protein
EP01_RS07635	gene,tRNA	ND	ND	ND	ND	ND	ND	ND	ND	3	tRNA-Cys
EP01_RS07640	CDS,gene	1.91952	0.295746	1.73542	0.324189	1.73899	0.204329	1.95827	0.119549	3	competence protein ComM
EP01_RS07645	CDS,gene	1.00515	0.207751	1.12469	0.500016	1.33019	0.406029	1.05336	0.262817	3	integrase
EP01_RS07650	CDS,gene	1.14725	0.339985	1.58298	0.354604	1.78346	1.00066	1.63805	0.762189	3	hypothetical protein
EP01_RS07655	CDS,gene	0.0111101	0.00285955	0.481971	0.463349	0.0809487	0.0551523	0.572009	0.427606	3	hypothetical protein
EP01_RS07660	CDS,gene	2.12948	0.353413	2.2602	0.810101	2.159	0.513719	2.33386	0.338179	3	stage II sporulation protein D
EP01_RS07665	CDS,gene	1.89992	0.100384	1.60108	0.731205	1.38939	0.327031	1.59562	0.584311	3	membrane protein
EP01_RS07670	CDS,gene	1.75166	0.551105	1.99029	0.410612	2.18127	0.646135	1.72141	0.69734	3	hypothetical protein
EP01_RS07675	CDS,gene	ND	ND	ND	ND	ND	ND	ND	ND	3	hypothetical protein
EP01_RS07680	CDS,gene	1.80932	0.565289	1.82753	0.686367	1.57917	0.154173	1.76616	0.519899	3	hypothetical protein
EP01_RS07685	CDS,gene	2.0566	0.426398	2.06666	0.660456	1.75903	0.408068	1.82427	0.474417	3	MFS transporter
EP01_RS07690	CDS,gene	1.34256	0.581205	1.28818	0.865303	1.35575	0.342882	1.03404	0.346179	3	hypothetical protein
EP01_RS07695	CDS,gene	ND	ND	ND	ND	ND	ND	ND	ND	3	lipid II flippase MurJ
EP01_RS07700	CDS,gene	1.12959	0.169729	1.28259	0.270388	1.36366	0.170528	1.29056	0.125539	3	excinuclease ABC subunit C
EP01_RS07705	CDS,gene	1.16955	0.346359	1.37055	0.72943	1.3438	0.64953	1.71818	0.263138	3	excinuclease ABC subunit B
EP01_RS07710	CDS,gene	1.08092	0.248626	1.32333	0.358804	1.31127	0.404785	1.32788	0.466383	3	penicillin acylase
EP01_RS07715	CDS,gene	1.2753	1.12541	1.16311	1.32438	2.02556	0.379525	2.53741	1.45087	3	hypothetical protein
EP01_RS07720	CDS,gene	1.04712	0.669337	2.5988	1.11553	2.72097	1.1512	1.41401	1.04915	3	hypothetical protein
EP01_RS07725	CDS,gene	ND	ND	ND	ND	ND	ND	ND	ND	3	cysteine--tRNA ligase
EP01_RS07730	CDS,gene	ND	ND	ND	ND	ND	ND	ND	ND	3	glutamate--tRNA ligase
EP01_RS07735	CDS,gene	ND	ND	ND	ND	ND	ND	ND	ND	3	CarD family transcriptional regulator
EP01_RS07740	CDS,gene	1.52692	0.114141	1.37781	0.0827261	1.2966	0.00852381	1.49886	0.0657658	3	subtilisin-like serine protease
EP01_RS07745	CDS,gene	1.89099	0.348902	1.96893	0.170344	1.89395	0.316919	2.05127	0.347484	3	hypothetical protein
EP01_RS07750	CDS,gene	1.5674	0.124559	1.46943	0.100127	1.48457	0.213476	1.44098	0.0937942	3	hypothetical protein
EP01_RS07755	CDS,gene	1.01558	0.379226	0.963798	0.255555	1.43189	0.193542	1.46007	0.644441	3	DNA helicase RecG
EP01_RS07760	CDS,gene	0.0812598	0.0276277	1.96773	0.476431	1.26172	0.121117	1.53443	0.124511	3	HD family phosphohydrolase
EP01_RS07765	CDS,gene	2.50996	2.33017	2.84845	2.78556	1.75638	1.03793	2.14224	0.874982	3	hypothetical protein
EP01_RS07770	CDS,gene	1.319	0.117035	1.51228	0.388738	1.84943	0.236405	1.30579	0.489324	3	hypothetical protein
EP01_RS07775	CDS,gene	2.16269	0.78701	1.91225	0.404182	1.8224	0.758922	1.34893	0.238999	3	hypothetical protein
EP01_RS07780	CDS,gene	1.13349	0.230368	1.23242	0.232701	1.10158	0.173887	1.07836	0.103055	3	chromosome partitioning protein ParA
EP01_RS07785	CDS,gene	1.21342	0.287582	1.11143	0.22862	1.3495	0.240242	1.15005	0.211476	3	serine protease
EP01_RS07790	CDS,gene	1.68077	0.803387	1.52852	0.69749	1.47355	0.525953	1.38703	0.53534	3	hypothetical protein
EP01_RS07795	CDS,gene	1.81473	0.994405	1.45411	0.415654	1.38978	0.580166	1.71205	0.735642	3	serin protease
EP01_RS07800	CDS,gene	0.974889	0.292757	1.16587	0.275659	1.30935	0.084372	1.20086	0.229179	3	hypothetical protein
EP01_RS07805	CDS,gene	ND	ND	ND	ND	ND	ND	ND	ND	3	hypothetical protein
EP01_RS07810	CDS,gene	1.51306	0.915977	1.42124	0.495226	1.55704	0.312095	1.24463	0.468516	3	ABC transporter ATP-binding protein
EP01_RS07815	CDS,gene	2.86	2.5586	3.36901	1.77409	3.1686	1.51572	5.85004	5.05345	3	lysine--tRNA ligase
EP01_RS07820	CDS,gene	ND	ND	ND	ND	ND	ND	ND	ND	3	fructose-bisphosphate aldolase
EP01_RS07825	CDS,gene	2.89907	2.40092	2.43529	1.37524	2.21432	1.46152	2.38117	2.01552	3	NifU family protein
EP01_RS07830	CDS,gene	2.78019	0.206514	2.16839	0.251331	2.13894	0.127142	1.88504	0.339599	3	MATE family efflux transporter
EP01_RS07835	CDS,gene	2.10285	0.0786904	1.80418	0.391411	2.00277	0.129717	1.87448	0.168714	3	hypothetical protein
EP01_RS07840	CDS,gene	1.64385	0.122161	1.58387	0.304569	1.7303	0.13991	1.72765	0.120991	3	MFS transporter
EP01_RS07845	CDS,gene	1.60944	0.098408	1.71716	0.481776	1.65231	0.370494	1.60067	0.412377	3	hypothetical protein
EP01_RS07850	CDS,gene	1.94904	0.148633	1.86535	0.346893	2.08391	0.242445	1.93455	0.344373	3	delta-60 repeat domain-containing protein
EP01_RS07855	CDS,gene	1.87694	0.594949	1.68172	0.6264	1.41935	0.539717	1.3783	0.327502	3	MOSC domain-containing protein
EP01_RS07860	CDS,gene	3.50972	2.39821	2.36185	0.934785	4.29683	4.01619	3.15071	2.72286	3	hypothetical protein
EP01_RS07865	CDS,gene	3.96923	3.73739	1.39382	1.71232	2.52035	4.20661	5.52645	5.63558	3	deoxyhypusine synthase
EP01_RS07870	CDS,gene	2.07836	0.819324	1.91907	0.697127	2.15542	0.353684	1.66458	0.309085	3	ubiquinone/menaquinone biosynthesis protein
EP01_RS07875	CDS,gene	2.13432	0.271458	1.96182	0.409927	1.8934	0.472116	1.84648	0.232388	3	hypothetical protein
EP01_RS07880	CDS,gene	1.53656	0.247524	1.26973	0.0952993	1.52531	0.292328	0.969754	0.355286	3	hypothetical protein
EP01_RS07885	CDS,gene	1.99068	0.492564	1.68041	0.195377	1.7856	0.151527	1.69163	0.171157	3	tRNA threonylcarbamoyladenosine dehydratase
EP01_RS07890	CDS,gene	1.74934	0.189617	1.70198	0.442573	1.41178	0.0975825	1.61675	0.0954133	3	hydrolase TatD
EP01_RS07895	CDS,gene	1.49533	0.442276	1.24671	0.203811	1.80148	0.240267	1.37229	0.398972	3	hypothetical protein
EP01_RS07900	CDS,gene	ND	ND	ND	ND	ND	ND	ND	ND	3	DedA family protein
EP01_RS07905	CDS,gene	2.00579	0.272362	2.02713	0.812682	1.90677	0.257181	1.81484	0.411716	3	RNA pseudouridine synthase
EP01_RS07910	CDS,gene	1.12138	0.260657	1.1814	0.164316	1.74929	0.138056	1.6831	0.423112	3	hypothetical protein
EP01_RS07915	CDS,gene	0.650116	0.209832	1.07422	0.381345	0.870105	0.298784	1.44347	0.903414	3	hypothetical protein
EP01_RS07920	CDS,gene	1.17628	0.328159	1.43208	1.03488	1.59816	0.90599	1.18331	0.429015	3	hypothetical protein
EP01_RS07925	CDS,gene	1.56021	0.526677	1.32224	0.205501	1.38002	0.456848	1.23485	0.2455	3	RNA methyltransferase
EP01_RS07930	CDS,gene	2.94769	0.240395	2.20643	0.584155	2.4377	0.482605	2.28693	0.708979	3	hypothetical protein
EP01_RS07935	CDS,gene	1.17891	0.210059	1.22233	0.120722	1.45484	0.249588	1.34814	0.124191	3	hypothetical protein
EP01_RS07940	CDS,gene	1.70939	0.45311	1.36347	0.420583	1.6944	0.332384	1.65008	0.582097	3	hypothetical protein
EP01_RS07945	CDS,gene	ND	ND	ND	ND	ND	ND	ND	ND	3	heptosyltransferase
EP01_RS07950	CDS,gene	ND	ND	ND	ND	ND	ND	ND	ND	3	hypothetical protein
EP01_RS07955	CDS,gene	1.67777	1.03966	1.94062	0.917806	2.48347	1.70311	1.88565	0.878007	3	hypothetical protein
EP01_RS07960	CDS,gene	2.34024	0.593418	2.23367	0.969688	2.34761	0.466187	2.00041	0.505656	3	hypothetical protein
EP01_RS07965	CDS,gene	2.79445	0.846149	2.52261	0.38536	2.80246	0.98157	2.49444	0.587587	3	hypothetical protein
EP01_RS07970	CDS,gene	2.30138	1.55719	2.20956	1.20506	2.33375	0.955399	2.28042	0.507112	3	hypothetical protein
EP01_RS07975	CDS,gene	1.57853	0.567954	1.70378	1.71787	1.09473	1.3003	1.32452	0.628969	3	hypothetical protein
EP01_RS07980	CDS,gene	1.08948	0.134125	0.277848	0.0954836	0.828709	0.346638	0.878902	0.723814	3	hypothetical protein
EP01_RS07985	CDS,gene	1.37484	0.0902443	1.73121	0.387573	1.57811	0.232359	1.63725	0.243647	3	hypothetical protein
EP01_RS07990	CDS,gene	ND	ND	ND	ND	ND	ND	ND	ND	3	adventurous gliding motility protein S
EP01_RS07995	CDS,gene	2.95651	2.08547	2.10773	2.2735	3.06697	1.84931	2.79747	0.403489	3	biopolymer transporter ExbD
EP01_RS08000	CDS,gene	3.08995	2.3841	2.89524	2.65043	3.34494	2.01722	2.19325	0.897703	3	gliding motility protein
EP01_RS08005	CDS,gene	1.20936	0.760429	1.25984	0.716323	1.97064	1.06166	1.17461	0.546608	3	hypothetical protein
EP01_RS08010	CDS,gene	1.79666	0.663534	1.68512	0.644736	1.98081	0.803812	1.694	0.939405	3	hypothetical protein
EP01_RS08015	CDS,gene	1.25939	0.233011	1.12569	0.141117	1.15805	0.284095	1.33191	0.287309	3	HNH endonuclease
EP01_RS08020	CDS,gene	1.21277	0.373785	1.07216	0.368381	1.16754	0.160174	1.05484	0.499011	3	hypothetical protein
EP01_RS08025	CDS,gene	1.62086	0.0819312	1.59733	0.272654	1.7839	0.10246	1.52217	0.247235	3	hypothetical protein
EP01_RS08030	CDS,gene	1.7797	0.618978	1.69223	0.221239	1.1669	0.390753	1.56049	0.740782	3	hypothetical protein
EP01_RS08035	CDS,gene	2.08173	1.06435	1.82721	0.582771	1.66444	0.692199	1.7837	0.825823	3	hypothetical protein
EP01_RS08040	CDS,gene	1.28315	0.336041	0.853271	0.239362	1.04391	0.238756	1.14185	0.217444	3	Fe3+-siderophore ABC transporter
EP01_RS08045	CDS,gene	1.45617	0.64434	1.0908	1.03008	0.866072	0.85344	0.542736	0.0320115	3	hypothetical protein
EP01_RS08050	CDS,gene	2.26982	0.799413	1.81716	0.176454	2.20027	0.815081	1.84503	0.330397	3	MBL fold metallo-hydrolase
EP01_RS08055	CDS,gene	1.59533	0.291118	1.57947	0.143181	1.28041	0.128889	1.20064	0.333315	3	hypothetical protein
EP01_RS08060	CDS,gene	1.64046	0.412859	1.45353	0.357126	1.86436	0.737532	1.29118	0.284878	3	cardiolipin synthase B
EP01_RS08065	CDS,gene	3.79412	0.853288	2.28273	0.412764	3.88008	1.51639	3.15956	0.325121	3	hypothetical protein
EP01_RS08070	CDS,gene	1.68693	0.24816	1.87239	0.670675	2.12535	0.122851	1.67211	0.252817	3	hypothetical protein
EP01_RS08075	CDS,gene	5.17356	3.9229	5.56751	3.05049	6.0542	4.33544	6.33303	3.55303	3	cell morphology protein
EP01_RS08080	CDS,gene	2.16201	0.541171	1.86165	0.315589	1.66487	0.100276	1.74798	0.237767	3	hypothetical protein
EP01_RS08085	CDS,gene	3.48235	0.461132	2.84276	1.82684	1.71326	0.35452	2.42302	1.59306	3	hypothetical protein
EP01_RS08095	CDS,gene	1.36369	0.812639	1.22904	0.14473	1.36568	0.256121	1.21799	0.328444	3	hypothetical protein
EP01_RS08100	CDS,gene	1.79448	0.31699	1.81478	0.445584	1.797	0.43279	1.64139	0.229008	3	hypothetical protein
EP01_RS08105	CDS,gene	1.77607	1.77017	0.739899	0.502858	1.70074	0.880954	1.91094	1.70693	3	hypothetical protein
EP01_RS08110	CDS,gene	2.15675	0.349591	1.12401	0.23301	1.95531	0.267879	1.56589	0.532181	3	cell surface protein
EP01_RS08115	CDS,gene	0.406387	0.0499187	0.948914	0.134378	0.268101	0.108187	0.988123	0.122337	3	response regulator
EP01_RS08120	CDS,gene	2.05985	0.664056	1.82554	0.511429	1.91952	0.181816	1.65966	0.443246	3	hypothetical protein
EP01_RS08125	CDS,gene	1.43255	0.0733744	1.18987	0.104297	1.52992	0.205212	1.28922	0.133152	3	sigma factor sigB regulation protein rsbU
EP01_RS08130	CDS,gene	2.1065	0.141558	1.52873	0.339135	1.81968	0.32508	1.37135	0.312333	3	hypothetical protein
EP01_RS08135	CDS,gene	2.50552	0.0884844	2.16179	0.499582	2.32431	0.229901	1.88316	0.178518	3	histidine kinase
EP01_RS08140	CDS,gene	3.13987	1.03254	3.86489	1.61093	2.2747	0.787957	3.26954	0.702753	3	superoxide dismutase
EP01_RS08145	CDS,gene	3.0211	0.674975	2.72402	0.73328	2.37729	0.691419	2.30465	0.787357	3	DNA-binding protein
EP01_RS08150	CDS,gene	1.94486	0.524294	1.94868	0.0902866	1.69619	0.396467	1.93362	0.220561	3	response regulator
EP01_RS08155	CDS,gene	1.32619	0.0548704	1.12755	0.105863	1.02417	0.0725688	1.16395	0.243348	3	iron-regulated protein
EP01_RS08160	CDS,gene	ND	ND	ND	ND	ND	ND	ND	ND	3	50S ribosomal protein L33
EP01_RS08165	CDS,gene	1.84905	1.04487	1.40605	0.862207	1.43797	0.457903	1.52294	0.170029	3	deoxycytidine triphosphate deaminase
EP01_RS08170	CDS,gene	1.37407	0.248139	1.50944	0.347279	1.20315	0.266893	1.84807	0.409459	3	hypothetical protein
EP01_RS08175	CDS,gene	0.926918	0.165411	1.23991	0.181646	1.45522	0.265878	1.27516	0.331716	3	hypothetical protein
EP01_RS08180	CDS,gene	1.01237	0.246212	1.64783	0.202834	1.36496	0.198037	1.44117	0.288357	3	hypothetical protein
EP01_RS08185	CDS,gene	1.90969	1.37745	2.96545	1.74185	3.2266	2.8258	2.85454	1.6948	3	alpha/beta hydrolase
EP01_RS08190	CDS,gene	3.7319	0.990127	2.58967	0.453745	2.34801	0.67832	1.89792	0.312043	3	zinc carboxypeptidase
EP01_RS08195	CDS,gene	1.40617	0.305332	1.44019	0.0826463	1.74208	0.296471	1.24723	0.286641	3	DUF1338 domain-containing protein
EP01_RS08200	CDS,gene	1.20028	0.268131	0.888325	0.232641	0.838249	0.390019	0.917534	0.470211	3	hypothetical protein
EP01_RS08205	CDS,gene	1.51873	0.226637	1.53668	0.263597	2.43105	0.589575	1.69579	0.435162	3	hypothetical protein
EP01_RS08210	CDS,gene	2.00489	0.667611	2.19089	0.180897	1.79817	0.381781	1.58335	0.448477	3	hypothetical protein
EP01_RS08215	CDS,gene	0.822901	0.269281	1.06037	0.211436	0.88936	0.25307	0.897647	0.231049	3	hypothetical protein
EP01_RS08220	CDS,gene	1.969	0.0691932	1.59338	0.369406	2.05146	0.223411	1.91645	0.558448	3	rhomboid family intramembrane serine protease
EP01_RS08225	CDS,gene	1.60156	0.396695	1.75297	0.400696	1.74542	0.12931	1.84002	0.71285	3	hypothetical protein
EP01_RS08230	CDS,gene	1.65331	0.409977	1.69098	0.349774	1.60433	0.0954315	1.91076	0.317493	3	serin protease
EP01_RS08235	CDS,gene	1.09935	0.0360182	1.15691	0.0407134	1.40189	0.0918656	1.19596	0.0807385	3	hypothetical protein
EP01_RS08240	CDS,gene	1.69299	0.167423	1.56109	0.311049	1.35394	0.167988	1.67181	0.240143	3	hypothetical protein
EP01_RS08245	CDS,gene	2.52231	0.888716	2.10766	0.419688	1.37325	0.237028	2.23552	1.04546	3	hypothetical protein
EP01_RS08250	CDS,gene	2.72632	1.16588	2.01676	0.150189	2.47859	1.72272	3.0214	2.00785	3	phosphatase PAP2 family protein
EP01_RS08255	CDS,gene	2.20197	0.888199	1.83633	0.637105	1.80403	0.418102	1.80996	0.470222	3	hypothetical protein
EP01_RS08260	CDS,gene	1.46434	0.543092	1.18079	0.582518	1.35921	0.403318	1.2705	0.419665	3	hypothetical protein
EP01_RS08265	CDS,gene	0.576352	0.0390339	1.69662	0.205104	1.74312	0.374018	1.68034	0.374869	3	hypothetical protein
EP01_RS08270	CDS,gene	ND	ND	ND	ND	ND	ND	ND	ND	3	phenol 2-monooxygenase
EP01_RS08275	CDS,gene	1.22163	0.740905	1.01447	0.337428	1.35989	0.836862	0.672049	0.192371	3	EamA family transporter
EP01_RS08280	CDS,gene	1.83941	0.397458	2.14483	0.840762	2.10147	0.835459	1.52565	0.0672426	3	hypothetical protein
EP01_RS08285	CDS,gene	0.832815	0.158389	1.12054	0.23793	0.988222	0.0362251	1.0976	0.106156	3	excinuclease ABC subunit A	uvrA
EP01_RS08290	CDS,gene	1.71129	0.209105	1.70243	0.331533	1.3177	0.361017	1.64992	0.161325	3	hypothetical protein
EP01_RS08295	CDS,gene	ND	ND	ND	ND	ND	ND	ND	ND	3	transcriptional repressor
EP01_RS08300	CDS,gene	ND	ND	ND	ND	ND	ND	ND	ND	3	GTP cyclohydrolase I FolE
EP01_RS08305	CDS,gene	0.141631	0.245312	0.242571	0.420145	0.400795	0.347138	0.914869	0.84299	3	septum formation inhibitor Maf
EP01_RS08310	CDS,gene	3.98643	1.67968	3.72006	1.45627	2.6018	1.1787	3.26584	1.04904	3	cytidine deaminase
EP01_RS08315	CDS,gene	2.44331	1.86561	3.00735	1.95097	3.68634	2.82692	2.75967	1.26269	3	amino acid ABC transporter substrate-binding protein
EP01_RS08320	CDS,gene	1.23599	0.369237	1.29322	0.282255	1.55149	0.354487	1.35894	0.415552	3	hypothetical protein
EP01_RS08325	CDS,gene	0.833622	0.166536	0.864308	0.0887034	1.04413	0.318991	0.942723	0.146806	3	hypothetical protein
EP01_RS08330	CDS,gene	1.38689	0.92136	1.54555	0.895752	1.37843	0.680605	1.72714	0.940596	3	hypothetical protein
EP01_RS08335	CDS,gene	0.244275	0.0720419	0.953573	0.547953	0.463193	0.267484	1.21183	0.778902	3	hypothetical protein
EP01_RS08340	CDS,gene	ND	ND	ND	ND	ND	ND	ND	ND	3	rod shape-determining protein MreC
EP01_RS08345	CDS,gene	ND	ND	ND	ND	ND	ND	ND	ND	3	hypothetical protein
EP01_RS08350	CDS,gene	ND	ND	ND	ND	ND	ND	ND	ND	3	penicillin-binding protein 2
EP01_RS08355	CDS,gene	ND	ND	ND	ND	ND	ND	ND	ND	3	rod shape-determining protein RodA
EP01_RS08360	CDS,gene	1.76944	0.204791	1.8438	0.551584	2.31152	0.573769	1.7437	0.453735	3	murein transglycosylase
EP01_RS08365	CDS,gene	2.082	0.598741	1.89897	0.893103	1.58478	0.595855	1.66788	0.0636969	3	hypothetical protein
EP01_RS08370	CDS,gene	3.17716	0.811499	2.40348	0.212463	2.34419	0.907467	2.55967	0.69623	3	hypothetical protein
EP01_RS08375	CDS,gene	3.2503	1.16115	4.19829	1.1963	4.92886	2.45688	3.49152	1.19625	3	hypothetical protein
EP01_RS08380	CDS,gene	0.550491	0.153738	1.44981	0.0751481	0.531939	0.311396	1.08356	0.108588	3	hypothetical protein
EP01_RS08385	CDS,gene	ND	ND	ND	ND	ND	ND	ND	ND	3	thiol reductase thioredoxin
EP01_RS08390	CDS,gene	0.052369	0.0497389	1.53471	0.193018	1.19428	0.358849	1.37367	0.356729	3	hypothetical protein
EP01_RS08395	CDS,gene	2.62596	2.03519	2.23457	2.30326	3.30687	3.88212	1.80775	1.58834	3	LPS export ABC transporter permease LptF
EP01_RS08400	CDS,gene	0.885938	0.186396	0.676197	0.126426	0.527223	0.0678705	0.719442	0.107341	3	DNA processing protein DprA
EP01_RS08405	CDS,gene	0.00080863	0.000941231	0.0373647	0.0440665	0.0124587	0.00620689	0.0628288	0.0370048	3	hypothetical protein
EP01_RS08410	CDS,gene	0.0324437	0.0137489	0.122874	0.039224	0.0878623	0.0579268	0.16985	0.0753027	3	hypothetical protein
EP01_RS08415	CDS,gene	0.826512	0.281348	1.10532	0.348863	1.08828	0.354074	1.02392	0.141957	3	competence protein
EP01_RS08420	CDS,gene	2.041	0.351645	1.70783	0.572584	1.82045	0.364859	1.5221	0.253291	3	hypothetical protein
EP01_RS08425	CDS,gene	1.94814	1.3073	2.55765	2.3143	1.89009	1.02643	1.92224	0.509561	3	hypothetical protein
EP01_RS08430	CDS,gene	1.53052	0.480939	1.73703	0.580118	1.53635	0.614362	1.51148	0.330403	3	alanine dehydrogenase
EP01_RS08435	CDS,gene	1.634	0.119304	1.51831	0.0612675	1.4913	0.169079	1.47856	0.177707	3	hypothetical protein
EP01_RS08440	CDS,gene	2.53842	1.35261	2.89392	2.47286	2.69717	1.62422	1.67652	1.02312	3	hypothetical protein
EP01_RS08445	CDS,gene	1.61172	0.197264	1.65252	0.0956636	1.41826	0.268046	1.56401	0.173771	3	hypothetical protein
EP01_RS08450	CDS,gene	1.06389	0.298904	0.730241	0.35699	1.221	0.606019	0.825294	0.479742	3	UDP-3-O-[3-hydroxymyristoyl] N-acetylglucosamine deacetylase
EP01_RS08455	CDS,gene	2.48996	0.687723	2.78442	1.16305	1.43395	0.416522	2.07773	1.08835	3	hypothetical protein
EP01_RS08460	CDS,gene	1.43304	0.101227	1.41048	0.33336	1.45713	0.309526	1.34464	0.16136	3	UVB-resistance protein
EP01_RS08465	CDS,gene	1.87985	1.5253	1.12382	0.564627	2.10908	1.21852	1.83798	1.52724	3	Holliday junction branch migration DNA helicase RuvB
EP01_RS08470	CDS,gene	ND	ND	ND	ND	ND	ND	ND	ND	3	Holliday junction branch migration protein RuvA
EP01_RS08475	CDS,gene	ND	ND	ND	ND	ND	ND	ND	ND	3	crossover junction endodeoxyribonuclease RuvC
EP01_RS08480	CDS,gene	0.0972348	0.0345128	0.152767	0.0100858	0.0737522	0.0330034	0.136584	0.0306256	3	hypothetical protein
EP01_RS08485	CDS,gene	ND	ND	ND	ND	ND	ND	ND	ND	3	elongation factor P
EP01_RS08490	CDS,gene	0.00156608	0.00271253	0.0477443	0.0664738	0.00889749	0.00360173	0.0642602	0.0455161	3	hypothetical protein
EP01_RS08495	CDS,gene	ND	ND	ND	ND	ND	ND	ND	ND	3	translocation/assembly module TamB
EP01_RS08500	CDS,gene	0.4825	0.505675	1.90215	2.36651	0.343553	0.339053	0.38515	0.487525	3	surface antigen
EP01_RS08505	CDS,gene	1.58687	0.281307	1.41592	0.0755021	1.7166	0.419121	1.54266	0.0336923	3	hypothetical protein
EP01_RS08510	CDS,gene	1.00283	0.531777	1.22091	0.495315	2.1158	1.83943	0.86855	0.448267	3	transcriptional regulator
EP01_RS08515	CDS,gene	1.69659	1.11015	1.53937	0.889375	1.30015	0.556574	1.10826	0.508877	3	acyl-[acyl-carrier-protein] thioesterase
EP01_RS08520	CDS,gene	2.50976	0.153714	1.20644	0.439069	0.967741	0.364659	1.00963	0.502512	3	hypothetical protein
EP01_RS08525	CDS,gene	0.267045	0.0195108	0.955165	1.09719	0.151343	0.196937	0.623914	0.331073	3	2-methylcitrate dehydratase
EP01_RS08530	CDS,gene	ND	ND	ND	ND	ND	ND	ND	ND	3	methylisocitrate lyase
EP01_RS08535	CDS,gene	2.14145	0.911139	2.1437	0.32945	1.97959	0.962979	1.65302	0.584851	3	MCP methyl chemotaxis protein
EP01_RS08540	CDS,gene	1.69339	0.225015	1.60357	0.364437	1.59603	0.281418	1.48684	0.297905	3	MCP chemotaxis protein
EP01_RS08545	CDS,gene	1.42433	0.31991	1.7638	0.82586	1.25635	0.293784	1.80179	0.720249	3	membrane protein
EP01_RS08550	CDS,gene	ND	ND	ND	ND	ND	ND	ND	ND	3	lipoate--protein ligase A	lplA
EP01_RS08555	CDS,gene	2.21932	0.136267	2.20974	0.647877	2.26674	0.298306	1.8705	0.482897	3	phosphoesterase
EP01_RS08560	CDS,gene	2.28097	0.297813	1.97956	0.661194	1.84938	0.283585	1.98186	0.338	3	hypothetical protein
EP01_RS08565	CDS,gene	3.34535	1.10516	3.2041	1.07957	2.72968	0.850542	2.72417	1.06238	3	hypothetical protein
EP01_RS08570	CDS,gene	1.62388	0.430184	1.71142	0.564649	2.16023	0.444079	1.79347	0.566857	3	2-methylcitrate synthase
EP01_RS08575	CDS,gene	2.13031	0.120229	1.95716	0.256588	2.31155	0.176254	1.78144	0.244254	3	hypothetical protein
EP01_RS08580	CDS,gene	2.11833	0.483884	2.2146	0.672059	2.03795	0.0867618	2.01493	0.459052	3	phosphodiesterase
EP01_RS08585	CDS,gene	2.61943	1.34096	2.49672	2.22862	2.2972	1.11314	1.80778	0.866232	3	alpha/beta hydrolase
EP01_RS08590	CDS,gene	1.98764	0.240608	2.10673	0.15831	1.64185	0.520015	2.31265	0.178857	3	SEC-independent protein translocase TATC
EP01_RS08595	CDS,gene	1.95564	0.499769	1.81454	0.351673	1.85834	0.310449	1.73699	0.407552	3	redox-sensitive transcriptional activator
EP01_RS08600	CDS,gene	ND	ND	ND	ND	ND	ND	ND	ND	3	peroxiredoxin
EP01_RS08605	CDS,gene	2.09919	1.01951	2.38289	1.11453	2.45112	1.0189	2.00778	1.08245	3	alkyl hydroperoxide reductase subunit F
EP01_RS08610	CDS,gene	1.53215	0.151143	1.3054	0.225785	1.39265	0.275549	1.3691	0.184561	3	dipeptidyl aminopeptidase
EP01_RS08615	CDS,gene	0.771112	0.253497	0.642621	0.205614	0.600885	0.0515263	0.504686	0.177964	3	lactoylglutathione lyase
EP01_RS08620	CDS,gene	1.54521	0.473734	1.7375	0.646685	1.78614	0.646557	2.02347	0.57293	3	aminopeptidase N
EP01_RS08625	CDS,gene	0.495915	0.180248	0.577719	0.0390886	0.510664	0.141165	0.603809	0.118756	3	GTP cyclohydrolase I
EP01_RS08630	CDS,gene	1.16451	0.165254	1.36953	0.267419	1.44198	0.192867	1.27217	0.376448	3	PilZ domain-containing protein
EP01_RS08635	CDS,gene	2.30357	0.216408	2.1111	0.290786	1.75799	0.293717	1.98956	0.287878	3	hypothetical protein
EP01_RS08640	CDS,gene	2.73982	1.45647	2.20284	0.72725	2.2581	1.03378	1.80397	0.508629	3	hypothetical protein
EP01_RS08645	CDS,gene	2.30259	1.08279	1.85727	0.438866	1.94805	0.767932	2.00254	0.246071	3	hypothetical protein
EP01_RS08650	CDS,gene	1.49419	0.313855	1.18419	0.179349	1.61061	0.0737791	1.41909	0.514925	3	hypothetical protein
EP01_RS08655	CDS,gene	1.68995	0.469843	1.4881	0.316675	1.64893	0.392017	1.57829	0.511304	3	hypothetical protein
EP01_RS08660	CDS,gene	1.92388	0.109834	1.50094	0.121712	1.84297	0.305764	1.73993	0.165532	3	hypothetical protein
EP01_RS08665	CDS,gene	2.41987	1.07782	1.6096	0.24329	2.15358	0.569069	1.91375	1.03723	3	hypothetical protein
EP01_RS08670	CDS,gene	1.80648	0.106838	1.39388	0.0813934	1.61665	0.0935239	1.54543	0.271796	3	hypothetical protein
EP01_RS08675	CDS,gene	1.73783	0.23957	1.30378	0.264669	1.43916	0.175953	1.62172	0.312002	3	hypothetical protein
EP01_RS08680	CDS,gene	1.01806	0.0579612	0.854575	0.0248512	0.924925	0.073734	0.879493	0.0708119	3	hypothetical protein
EP01_RS08685	CDS,gene	1.72436	0.218101	1.80854	0.269934	1.76603	0.259341	1.61739	0.239081	3	serine protease
EP01_RS08690	CDS,gene	2.18697	0.576402	1.79035	0.528119	1.7641	0.456883	1.86076	0.607476	3	hypothetical protein
EP01_RS08695	CDS,gene	1.36045	0.383224	1.46435	0.502826	1.47464	0.361383	1.52225	0.5952	3	hypothetical protein
EP01_RS08700	CDS,gene	1.82918	0.463556	1.703	0.655606	1.81146	0.841505	1.51074	0.205451	3	hypothetical protein
EP01_RS08705	CDS,gene	2.61089	0.407497	1.86335	0.168431	1.74487	0.536118	2.15098	0.124031	3	amine oxidase
EP01_RS08710	CDS,gene	2.81338	3.0796	1.2141	1.49339	2.05108	2.11204	1.58446	1.15503	3	SM-20-related protein
EP01_RS08715	CDS,gene	2.34675	0.351692	2.75411	0.291329	2.0875	0.403351	2.60174	0.908621	3	ABC transporter permease/ATP-binding protein
EP01_RS08720	CDS,gene	2.29085	0.359049	2.39062	0.300563	1.90812	0.257048	2.22614	0.209685	3	multidrug ABC transporter ATP-binding protein
EP01_RS08725	CDS,gene	ND	ND	ND	ND	ND	ND	ND	ND	3	magnesium transporter
EP01_RS08730	CDS,gene	0.958916	0.122438	1.46266	0.4384	1.05829	0.114592	1.25	0.212155	3	subtilisin-like serine protease
EP01_RS08735	CDS,gene	1.74891	0.446899	1.61019	0.284801	1.9629	0.250618	1.64013	0.271628	3	hypothetical protein
EP01_RS08740	CDS,gene	1.73062	0.218921	1.72438	0.471547	1.75268	0.369443	1.61527	0.357664	3	hypothetical protein
EP01_RS08745	CDS,gene	1.4043	0.10511	1.36999	0.2093	1.30249	0.0494193	1.24903	0.108563	3	hypothetical protein
EP01_RS08750	CDS,gene	1.28818	0.28668	1.51131	0.560485	2.06756	0.860835	1.71513	0.774865	3	hypothetical protein
EP01_RS08755	CDS,gene	2.3289	1.03299	2.53856	1.32373	2.34091	0.920605	2.32141	1.70209	3	hypothetical protein
EP01_RS08760	CDS,gene	2.18784	0.441226	1.98702	0.544838	2.15977	0.380811	2.08639	0.447495	3	hypothetical protein
EP01_RS08765	CDS,gene	1.87366	0.826573	1.97279	0.23758	2.15869	0.832824	2.08233	1.01606	3	hypothetical protein
EP01_RS08770	CDS,gene	ND	ND	ND	ND	ND	ND	ND	ND	3	cytosol aminopeptidase
EP01_RS08775	CDS,gene	1.76122	0.300438	1.58235	0.146627	1.42626	0.070363	1.62372	0.339253	3	hypothetical protein
EP01_RS08780	CDS,gene	1.03243	0.258734	1.06677	0.383731	1.19563	0.183058	1.02433	0.148318	3	Co2+/Mg2+ efflux protein ApaG
EP01_RS08785	CDS,gene	1.46617	0.584509	1.75308	1.16118	1.69714	0.815902	2.88145	1.32948	3	hypothetical protein
EP01_RS08790	CDS,gene	2.55689	1.36497	2.01511	1.28494	2.53356	0.682394	2.3701	1.31335	3	ribosomal-protein-alanine acetyltransferase
EP01_RS08795	CDS,gene	2.13334	0.561169	2.79635	1.67943	1.78774	0.775642	1.89512	1.06601	3	hypothetical protein
EP01_RS08800	CDS,gene	1.79001	0.224938	1.69828	0.128953	1.93913	0.456132	1.6653	0.463563	3	hypothetical protein
EP01_RS08805	CDS,gene	2.14581	0.468717	1.84837	0.457407	1.63494	0.465631	1.85985	0.399285	3	hypothetical protein
EP01_RS08810	CDS,gene	1.58109	0.160572	1.43007	0.326709	1.53653	0.0380114	1.4477	0.21995	3	hypothetical protein
EP01_RS08815	CDS,gene	1.63607	0.196225	1.41073	0.218064	1.28595	0.123898	1.27882	0.129014	3	hypothetical protein
EP01_RS08820	CDS,gene	1.78467	0.234618	1.7233	0.142052	1.26449	0.174638	1.92048	0.658891	3	pseudoazurin
EP01_RS08825	CDS,gene	ND	ND	ND	ND	ND	ND	ND	ND	3	pyridoxine/pyridoxamine 5'-phosphate oxidase
EP01_RS08830	CDS,gene	3.66762	1.48206	3.56259	1.56719	2.62098	0.217441	3.90465	1.99209	3	membrane protein
EP01_RS08835	CDS,gene	2.51758	1.09501	2.18626	0.160632	2.35767	0.234911	2.75736	0.484628	3	selenophosphate-dependent tRNA 2-selenouridine synthase
EP01_RS08840	CDS,gene	1.80013	0.891923	1.67516	0.748067	2.30061	0.606295	1.69426	0.195745	3	selenophosphate synthetase
EP01_RS08845	CDS,gene	2.67327	1.61395	2.28529	1.66289	2.35715	2.48328	1.66059	1.10479	3	twin-arginine-dependent translocase
EP01_RS08850	CDS,gene	2.32835	0.887586	2.07905	0.0546986	2.47131	1.20265	2.75841	0.820922	3	hypothetical protein
EP01_RS08855	CDS,gene	1.39413	0.420928	1.40988	0.354153	1.68954	0.404683	1.49302	0.357481	3	phosphoglycerol transferase
EP01_RS08860	CDS,gene	1.91881	0.789883	1.63898	1.06868	1.27961	0.130211	1.60267	0.68633	3	DNA-binding response regulator
EP01_RS08865	CDS,gene	1.47081	0.690498	1.16373	0.543542	1.03891	0.463044	1.20312	0.579595	3	two-component sensor histidine kinase
EP01_RS08870	CDS,gene	2.44567	1.35647	3.73252	1.11554	3.26733	1.79338	2.45919	1.31433	3	hypothetical protein
EP01_RS08875	CDS,gene	1.96645	0.601106	2.76866	0.977587	2.33729	0.571394	1.82428	0.505741	3	transposase
EP01_RS08880	CDS,gene	2.1894	0.246184	2.1882	0.841568	1.75128	0.606279	1.98303	0.341677	3	hypothetical protein
EP01_RS08885	CDS,gene	1.20846	0.209855	1.04824	0.0421924	1.36393	0.119119	1.06452	0.388635	3	hypothetical protein
EP01_RS08890	CDS,gene	1.51589	0.174385	1.36753	0.257917	1.33112	0.118309	1.31737	0.139023	3	cell wall anchor protein
EP01_RS08895	CDS,gene	1.80145	1.60617	2.1191	1.93369	1.04543	0.448258	1.32636	0.536169	3	multidrug ABC transporter ATPase
EP01_RS08900	CDS,gene	1.23365	0.161381	1.29105	0.0360562	1.27044	0.140684	1.36604	0.254458	3	PAS domain-containing sensor histidine kinase
EP01_RS08905	CDS,gene	2.95662	1.90532	2.62048	2.59911	1.78217	1.54404	2.45404	1.54797	3	hypothetical protein
EP01_RS08910	CDS,gene	1.43065	1.32794	1.8775	2.3762	1.50857	1.99744	1.88893	2.20144	3	hypothetical protein
EP01_RS08915	CDS,gene	1.47721	0.146681	1.26152	0.16369	1.51654	0.0807809	1.46296	0.209816	3	hypothetical protein
EP01_RS08920	CDS,gene	2.18319	0.511121	2.09094	0.520353	2.68339	0.734646	2.15533	0.14111	3	HNH endonuclease
EP01_RS08925	CDS,gene	2.43402	0.458135	2.04431	0.712772	2.15169	0.332661	1.85888	0.473537	3	hypothetical protein
EP01_RS08930	CDS,gene	2.15936	0.265414	2.0008	0.42372	1.89193	1.02703	1.9057	0.324276	3	transcriptional regulator
EP01_RS08935	CDS,gene	5.85057	7.59259	3.74853	2.77823	7.12822	9.23309	6.77238	9.55514	3	transcription regulator
EP01_RS08940	CDS,gene	2.80217	1.82382	2.76115	0.378847	3.03784	1.95368	2.13112	0.331737	3	anaerobic ribonucleoside-triphosphate reductase activating protein
EP01_RS08945	CDS,gene	1.90661	0.322085	1.56451	0.314803	2.05298	0.277985	1.71008	0.0676804	3	anaerobic ribonucleoside-triphosphate reductase
EP01_RS08950	CDS,gene	3.46713	1.19194	2.71197	0.76687	2.90158	0.970513	3.11918	1.05362	3	hypothetical protein
EP01_RS08955	CDS,gene	1.05231	0.785351	0.803765	0.479822	0.956298	0.441573	0.90965	0.532035	3	chemotaxis protein
EP01_RS08960	CDS,gene	1.6833	0.164417	1.49717	0.29193	1.14015	0.0841965	1.28387	0.161182	3	hypothetical protein
EP01_RS08965	CDS,gene	1.17437	0.225822	1.18056	0.316031	0.835105	0.0858245	0.872195	0.355058	3	CbbQ/NirQ/NorQ/GpvN family protein
EP01_RS08970	CDS,gene	1.55236	0.159525	1.46481	0.297791	1.88411	0.201839	1.4393	0.0816742	3	nitric oxide reductase
EP01_RS08975	CDS,gene	2.10442	1.44974	2.01733	0.666998	2.18969	1.26009	1.36562	0.167469	3	nitric oxide reductase
EP01_RS08980	CDS,gene	1.95142	0.231779	2.21834	0.339121	2.02285	0.258279	1.75301	0.660133	3	Crp/Fnr family transcriptional regulator
EP01_RS08985	CDS,gene	2.63854	0.372018	2.69818	0.412518	1.80032	0.138473	2.12433	0.240273	3	hypothetical protein
EP01_RS08990	CDS,gene	1.67706	0.225222	1.04217	0.647317	1.13358	0.340423	1.87297	0.507553	3	hypothetical protein
EP01_RS08995	CDS,gene	2.42379	0.603124	2.44127	0.993268	2.78383	0.755996	2.87431	0.947343	3	signale peptide
EP01_RS09000	CDS,gene	1.85542	0.76794	1.84506	0.327773	1.72788	0.559529	1.62392	0.649738	3	hypothetical protein
EP01_RS09005	CDS,gene	1.87634	0.111715	1.56684	0.120994	2.23352	0.302804	1.6992	0.0968113	3	nitrite reductase, copper-containing
EP01_RS09010	CDS,gene	1.25274	0.245095	1.45343	0.729881	0.249782	0.211207	1.3636	0.323895	3	cation-transporting ATPase
EP01_RS09015	CDS,gene	ND	ND	ND	ND	ND	ND	ND	ND	3	cytochrome oxidase maturation protein Cbb3
EP01_RS09020	CDS,gene	0.781834	0.065967	0.989024	0.324936	0.169011	0.144445	0.881118	0.269399	3	bifunctional cbb3-type cytochrome c oxidase subunit I/II
EP01_RS09025	CDS,gene	1.56767	0.275288	1.98217	0.293306	0.847813	0.197287	1.94154	0.502236	3	cytochrome-c oxidase subunit FixP
EP01_RS09030	CDS,gene	0.982271	0.111458	1.28781	0.453061	0.393868	0.147547	1.16566	0.3556	3	cytochrome c oxidase accessory protein CcoG
EP01_RS09035	CDS,gene	1.96242	1.06102	2.69412	2.08801	0.240916	0.190217	2.33714	1.23149	3	hypothetical protein
EP01_RS09040	CDS,gene	2.47049	0.691414	2.51567	1.61991	2.55056	0.825131	2.49529	1.22748	3	membrane protein
EP01_RS09045	CDS,gene	1.59321	0.923661	2.08318	1.41845	1.2522	0.627362	1.69019	0.84837	3	hypothetical protein
EP01_RS09050	CDS,gene	1.40837	0.824373	1.13896	0.411169	1.38263	0.561944	1.12072	0.420543	3	L-isoaspartyl protein carboxyl methyltransferase
EP01_RS09055	CDS,gene	1.51506	0.426235	1.61891	0.57831	1.32557	0.542683	1.36507	0.302826	3	LysR family transcriptional regulator
EP01_RS09060	CDS,gene	3.2233	2.72128	3.89474	2.11981	5.18193	5.3179	3.7416	0.996826	3	DNA starvation/stationary phase protection protein
EP01_RS09065	CDS,gene	2.89396	0.306591	2.67992	0.501482	2.48143	0.0712557	2.58485	0.740214	3	ZIP family metal transporter
EP01_RS09070	CDS,gene	2.13198	0.597832	2.25308	0.813647	2.46373	0.976768	2.06105	0.489084	3	chemotaxis protein
EP01_RS09075	CDS,gene	2.7809	0.871782	2.10329	0.365657	3.10522	1.22818	2.61872	0.607695	3	sodium/glutamate symporter
EP01_RS09080	CDS,gene	1.4168	0.0909725	1.35869	0.311746	2.03571	0.45722	1.79765	0.284447	3	hypothetical protein
EP01_RS09085	CDS,gene	1.56365	0.180223	1.7787	1.07072	1.45738	0.31512	1.61586	0.174519	3	hypothetical protein
EP01_RS09090	CDS,gene	1.11723	0.445238	1.66365	0.510476	1.38919	0.660433	1.48509	0.401469	3	hypothetical protein
EP01_RS09095	CDS,gene	1.4432	0.280798	2.16333	0.207685	2.1283	0.403663	2.27524	0.137641	3	peptidase
EP01_RS09100	CDS,gene	1.64195	0.217148	1.65736	0.270442	1.69226	0.510849	1.65302	0.217987	3	(2Fe-2S)-binding protein
EP01_RS09105	CDS,gene	1.6462	0.493104	1.65297	0.520272	1.68382	0.938503	1.50834	0.123964	3	hypothetical protein
EP01_RS09110	CDS,gene	1.71082	0.187807	1.63696	0.249026	1.50952	0.466719	1.42823	0.0679729	3	trypsin
EP01_RS09115	CDS,gene	4.11425	5.17984	4.64235	5.86224	3.71844	4.91897	7.27389	9.68274	3	hypothetical protein
EP01_RS09120	CDS,gene	1.77203	0.206734	1.47975	0.0942635	1.80495	0.21853	1.67296	0.163641	3	hypothetical protein
EP01_RS09125	CDS,gene	1.29533	0.0563947	1.65145	0.220864	1.1164	0.121322	1.27351	0.221579	3	xanthine dehydrogenase
EP01_RS09130	CDS,gene	1.29597	0.266383	1.3362	0.347354	1.36287	0.0649612	1.22862	0.0727563	3	xanthine dehydrogenase molybdopterin binding subunit
EP01_RS09135	CDS,gene	1.47922	0.820682	1.79016	0.997772	1.20212	0.507034	1.26827	0.848933	3	xanthine dehydrogenase accessory protein XdhC
EP01_RS09140	CDS,gene	1.8334	0.224825	1.85268	0.0595852	1.99692	0.227231	1.61812	0.177706	3	adenine deaminase
EP01_RS09145	CDS,gene	1.05703	0.262078	0.746632	0.188757	1.00889	0.267906	0.824941	0.157556	3	PHB depolymerase
EP01_RS09150	CDS,gene	3.23478	1.80368	3.03307	1.08193	3.91716	1.15614	3.28207	1.19809	3	globin
EP01_RS09155	CDS,gene	1.67728	0.0441667	1.56594	0.194768	1.74761	0.264275	1.59638	0.204454	3	hypothetical protein
EP01_RS09160	CDS,gene	1.55865	0.202996	1.56163	0.402815	1.49084	0.322905	1.40852	0.240616	3	adenylate/guanylate cyclase domain-containing protein
EP01_RS09165	CDS,gene	1.60542	0.0654725	1.37686	0.112322	1.63696	0.0991915	1.47672	0.110765	3	serine/threonine protein phosphatase
EP01_RS09170	CDS,gene	1.9637	0.23989	1.94969	0.405686	1.93217	0.316319	1.77628	0.446178	3	hypothetical protein
EP01_RS09175	CDS,gene	1.51575	0.276741	1.52196	0.341343	1.31935	0.250696	1.39793	0.129593	3	hypothetical protein
EP01_RS09180	CDS,gene	0.680565	0.120426	1.21168	0.285874	0.596345	0.148953	1.20555	0.244547	3	uridine kinase
EP01_RS09185	CDS,gene	1.23316	0.146553	1.0135	0.239798	1.24408	0.171643	1.15935	0.348885	3	cholesterol oxidase
EP01_RS09190	CDS,gene	1.7614	0.24176	2.01815	0.40248	1.70984	0.525232	1.82409	0.296171	3	hypothetical protein
EP01_RS09195	CDS,gene	2.41202	0.456394	2.30499	0.374372	2.32117	0.111323	2.43248	0.590106	3	hypothetical protein
EP01_RS09200	CDS,gene	2.1507	0.686139	2.21579	1.46601	2.36673	1.33311	2.68253	1.26895	3	hypothetical protein
EP01_RS09205	CDS,gene	3.28276	2.63205	1.81668	0.493038	1.7071	1.02984	2.3837	1.76466	3	META domain-containing protein
EP01_RS09210	CDS,gene	2.09654	0.590882	1.77181	0.501587	2.19919	0.698169	1.99444	0.790325	3	amino acid ABC transporter substrate-binding protein
EP01_RS09215	CDS,gene	2.49513	0.320737	2.47335	0.303166	3.3102	2.03341	2.24557	1.2325	3	alkylphosphonate utilization operon protein
EP01_RS09220	CDS,gene	0.785222	0.368193	0.824732	0.263656	1.0169	0.692765	0.686121	0.359747	3	5'-methylthioadenosine nucleosidase
EP01_RS09225	CDS,gene	0.921887	0.313626	1.19941	0.521626	0.66533	0.263496	0.87708	0.245072	3	hypothetical protein
EP01_RS09230	CDS,gene	1.63637	0.643475	1.91582	1.48095	1.86602	0.597225	1.51581	0.899912	3	hypothetical protein
EP01_RS09235	CDS,gene	2.61513	1.08558	2.32037	1.03586	2.48025	1.40933	1.88023	0.467862	3	hypothetical protein
EP01_RS09240	CDS,gene	1.33214	0.537389	1.30802	0.17255	1.37014	0.17077	1.66637	0.316727	3	hypothetical protein
EP01_RS09245	CDS,gene	0.588496	0.142653	0.802262	0.33422	0.707638	0.457976	0.795641	0.375029	3	hypothetical protein
EP01_RS09250	CDS,gene	2.02591	1.62342	2.51759	0.800393	1.97002	1.11948	2.44643	2.62397	3	response regulator
EP01_RS09255	CDS,gene	7.26929	8.4234	3.38837	2.73471	6.14764	8.77363	8.8226	10.8113	3	hypothetical protein
EP01_RS09260	CDS,gene	1.73504	0.410381	1.79357	0.690178	2.44002	0.769546	1.8628	0.938542	3	hypothetical protein
EP01_RS09265	CDS,gene	0.960818	0.204124	0.901095	0.372072	1.21736	0.281969	1.27881	0.5035	3	12-oxophytodienoate reductase
EP01_RS09270	CDS,gene	1.45315	0.235921	1.39727	0.480149	1.58163	0.296082	1.55376	0.436399	3	hypothetical protein
EP01_RS09275	CDS,gene	2.1452	0.276254	2.08685	0.147483	2.69282	0.429856	2.04727	0.297962	3	hypothetical protein
EP01_RS09280	CDS,gene	2.88306	1.48329	2.6932	1.67119	2.57474	1.20637	2.46925	1.08982	3	ATP-dependent zinc metalloprotease FtsH 2
EP01_RS09285	CDS,gene	1.89167	0.60222	2.25191	0.499588	2.20397	0.53263	2.35394	0.176994	3	hypothetical protein
EP01_RS09290	CDS,gene	1.26216	0.207522	1.20349	0.369751	1.20173	0.246373	1.1695	0.167315	3	hypothetical protein
EP01_RS09295	CDS,gene	ND	ND	ND	ND	ND	ND	ND	ND	3	hypothetical protein
EP01_RS09300	CDS,gene	1.09138	0.479609	1.14853	0.460889	1.84315	0.737411	1.26347	0.0872603	3	hypothetical protein
EP01_RS09305	CDS,gene	1.09932	0.185359	0.90424	0.0962098	0.950744	0.480804	0.990017	0.22489	3	hypothetical protein
EP01_RS09310	CDS,gene	2.65731	0.666217	2.48025	0.752701	3.16903	0.516017	2.66049	0.529059	3	hypothetical protein
EP01_RS09315	CDS,gene	2.3821	0.180243	1.75859	0.19377	2.26626	0.627971	1.88525	0.407523	3	hypothetical protein
EP01_RS09320	CDS,gene	1.94296	0.147852	2.04003	0.339887	2.26225	0.537174	2.01798	0.818573	3	NfeD-like family protein 1
EP01_RS09325	CDS,gene	1.59973	0.184604	1.7184	0.211408	1.91134	0.122097	1.64702	0.282711	3	paraslipin
EP01_RS09330	CDS,gene	1.74652	0.557365	1.90661	0.498708	1.7697	0.12876	1.78323	0.725029	3	hypothetical protein
EP01_RS09335	CDS,gene	2.68037	0.555712	2.24694	0.455147	2.82679	0.0843989	1.90951	0.616694	3	hypothetical protein
EP01_RS09340	CDS,gene	2.57818	0.827145	2.37692	0.748966	3.29554	1.19589	2.79438	1.29181	3	hypothetical protein
EP01_RS09345	CDS,gene	3.09291	0.821121	2.26335	1.06507	2.99381	1.80501	2.87357	1.78504	3	FRG domain-containing protein
EP01_RS09350	CDS,gene	1.61768	0.43159	1.4533	0.291336	1.49655	0.343551	1.54576	0.273237	3	hypothetical protein
EP01_RS09355	CDS,gene	1.97689	0.258261	1.47637	0.156117	1.91848	0.388055	1.71927	0.117301	3	ATP-dependent endonuclease
EP01_RS09360	CDS,gene	1.40649	0.342144	1.3576	0.199755	1.39567	0.305304	1.43891	0.290965	3	hypothetical protein
EP01_RS09425	CDS,gene	9.96782	11.4808	11.3373	14.8657	6.56777	7.81257	9.90585	13.2981	3	hypothetical protein
EP01_RS09370	CDS,gene	1.29759	0.304067	1.20579	0.0534944	1.45764	0.10116	1.20368	0.161127	3	hypothetical protein
EP01_RS09375	CDS,gene	1.90797	0.821819	1.28408	0.731685	1.73063	0.267699	1.83065	0.557426	3	hypothetical protein
EP01_RS09380	CDS,gene	ND	ND	ND	ND	ND	ND	ND	ND	3	transcriptional regulator
EP01_RS09385	CDS,gene	1.58841	2.11456	1.15028	0.413827	1.85547	2.13636	0.968678	1.11191	3	hypothetical protein
EP01_RS09390	CDS,gene	0.495517	0.0766492	1.12311	0.533824	0.518345	0.324443	0.43594	0.203431	3	hypothetical protein
EP01_RS09395	CDS,gene	1.85269	0.21126	1.83203	0.375266	2.26793	0.64088	1.82509	0.337471	3	hypothetical protein
EP01_RS09400	CDS,gene	1.23719	0.146818	0.965307	0.084774	1.15607	0.224931	1.13683	0.221176	3	hypothetical protein
EP01_RS09405	CDS,gene	1.88526	0.214167	2.8823	2.32796	2.39372	2.07094	2.66974	1.95532	3	DNA-binding protein
EP01_RS09410	CDS,gene	1.6806	0.698974	1.65227	0.175671	1.94458	0.334724	1.50185	0.255388	3	hypothetical protein
EP01_RS09415	gene,tRNA	ND	ND	ND	ND	ND	ND	ND	ND	3	tRNA-Met
EP01_RS09420	CDS,gene	1.39677	0.2175	1.46503	0.226355	1.49376	0.132279	1.37409	0.0782076	3	hypothetical protein
EP01_RS09425	CDS,gene	0.0280296	0.00878218	0.296209	0.229798	0.174865	0.0356397	0.534414	0.296117	3	hypothetical protein
EP01_RS09430	CDS,gene	2.83807	0.695251	2.11405	0.565756	1.34426	0.453746	2.1368	1.00711	3	hypothetical protein
EP01_RS09435	CDS,gene	6.59088	3.51287	6.08931	4.06979	4.31802	2.18913	6.72052	4.04986	3	hypothetical protein
EP01_RS09440	CDS,gene	0	0	0.999553	0.714475	0.3161	0.103747	0.834574	0.558039	3	hypothetical protein
EP01_RS09445	CDS,gene	1.90476	0.236423	1.89118	0.547564	1.69825	0.261517	1.95495	0.518627	3	dihydroorotase
EP01_RS09450	CDS,gene	1.16683	0.496137	1.00699	0.546519	0.761567	0.438121	0.736325	0.0434988	3	intracellular septation protein
EP01_RS09455	CDS,gene	0.961113	0.176358	1.07265	0.278906	0.908572	0.320502	0.809007	0.130321	3	hypothetical protein
EP01_RS09460	CDS,gene	1.66584	0.511822	1.56287	0.529652	1.42143	0.202314	1.52443	0.183413	3	3-hydroxyacyl-CoA dehydrogenase
EP01_RS09465	CDS,gene	1.30847	0.317968	1.43422	0.54018	1.2904	0.421785	1.30037	0.461922	3	protease
EP01_RS09470	CDS,gene	1.94063	0.385181	1.71315	0.853833	1.9701	0.463608	1.66333	0.806473	3	UDP-diphosphatase
EP01_RS09475	CDS,gene	1.64877	0.170827	1.38593	0.157651	1.43203	0.20125	1.49771	0.0559138	3	hypothetical protein
EP01_RS09480	CDS,gene	2.82221	1.18036	2.39285	0.727497	2.49074	0.722524	2.64734	1.10442	3	hypothetical protein
EP01_RS09485	CDS,gene	1.95386	0.304166	1.53443	0.249741	1.60289	0.458518	1.33403	0.281786	3	hypothetical protein
EP01_RS09490	CDS,gene	1.50494	0.612621	1.11112	0.444878	1.36088	0.628057	1.28123	0.505606	3	hypothetical protein
EP01_RS09495	CDS,gene	1.34576	0.401812	1.71423	0.306965	1.43079	0.576874	1.27901	0.28204	3	N-acetylmuramoyl-L-alanine amidase
EP01_RS09500	CDS,gene	0.966047	0.626177	0.928795	0.154988	1.38072	0.399548	0.941365	0.125182	3	ribonuclease PH
EP01_RS09505	CDS,gene	4.08577	1.78485	4.81449	2.64117	3.89714	2.64515	2.75003	1.48937	3	non-canonical purine NTP pyrophosphatase
EP01_RS09510	CDS,gene	3.05297	0.72521	2.73737	1.34061	2.64781	1.26265	2.20565	0.787352	3	ribosome small subunit-dependent GTPase
EP01_RS09515	CDS,gene	ND	ND	ND	ND	ND	ND	ND	ND	3	ribose-phosphate pyrophosphokinase
EP01_RS09520	CDS,gene	0.711425	0.60447	0.339211	0.340775	0.592561	0.333268	0.614317	0.398449	3	50S ribosomal protein L25
EP01_RS09525	CDS,gene	2.92063	3.59775	3.65245	4.47565	4.50596	6.4487	3.27078	4.04514	3	peptidyl-tRNA hydrolase
EP01_RS09530	CDS,gene	1.13826	0.539599	1.17857	0.172235	0.625364	0.244743	1.17511	0.265712	3	GTP-binding protein YchF
EP01_RS09535	CDS,gene	2.31438	0.380321	2.01699	0.226929	2.20852	0.70587	2.59165	0.514668	3	amidase
EP01_RS09540	CDS,gene	1.27932	0.896346	1.03386	0.193153	1.1976	1.56512	1.13589	0.532564	3	peptide ABC transporter permease
EP01_RS09545	CDS,gene	ND	ND	ND	ND	ND	ND	ND	ND	3	peptide ABC transporter permease
EP01_RS09550	CDS,gene	1.4678	0.0912221	1.263	0.142665	1.2346	0.234828	1.22835	0.315748	3	murein transglycosylase
EP01_RS09555	CDS,gene	1.25719	0.203956	1.14148	0.334133	1.55738	0.0574531	1.23519	0.156846	3	DNA repair protein RadA
EP01_RS09560	CDS,gene	3.03379	0.854328	2.19014	0.38751	2.95826	0.53819	2.9883	0.706607	3	hyperpolarization-activated, cyclic nucleotide-gated K+
EP01_RS09565	CDS,gene	2.31898	0.374115	2.26434	0.770536	1.6735	0.539662	2.1468	0.446787	3	ABC transporter substrate-binding protein
EP01_RS09575	CDS,gene	1.39665	0.193321	1.12436	0.141373	1.3618	0.21888	1.11627	0.233284	3	PilZ domain-containing protein
EP01_RS09580	CDS,gene	1.11787	0.0169736	1.00388	0.175499	1.22145	0.0870983	0.944651	0.140839	3	glycerol kinase
EP01_RS09585	CDS,gene	2.12025	0.943152	1.92401	1.35317	2.65731	0.939556	1.76339	0.57192	3	hypothetical protein
EP01_RS09590	CDS,gene	0.0118475	0.00566667	0.0338214	0.0382213	0.00983391	0.00709669	0.0531873	0.0367112	3	hypothetical protein
EP01_RS09595	CDS,gene	3.45257	1.71817	2.29104	0.458573	2.49088	1.41387	2.48573	1.02296	3	hypothetical protein
EP01_RS09600	CDS,gene	1.90178	0.835001	1.73212	0.504212	1.42425	0.902195	1.54221	0.629054	3	imidazolonepropionase
EP01_RS09605	CDS,gene	1.60065	1.59418	1.39183	1.65083	2.23275	2.76466	1.28926	0.925675	3	heat-shock protein HspC
EP01_RS09610	CDS,gene	0.0830494	0.0265084	1.0059	0.345472	0.260115	0.0806163	1.1363	0.404765	3	hypothetical protein
EP01_RS09615	CDS,gene	0.129565	0.0290757	0.972198	0.315765	0.322337	0.0790677	1.16424	0.451068	3	prepilin-type N-terminal cleavage/methylation domain-containing protein
EP01_RS09620	CDS,gene	0.11863	0.0338093	1.05353	0.395963	0.379736	0.108817	1.22499	0.538141	3	hypothetical protein
EP01_RS09625	CDS,gene	0.135069	0.0358354	1.04127	0.278362	0.349235	0.0747112	1.20972	0.432975	3	hypothetical protein
EP01_RS09630	CDS,gene	0.994398	0.180623	0.702641	0.701753	0.606335	0.241191	0.963831	0.866829	3	2,3-bisphosphoglycerate-dependent phosphoglycerate mutase	gpmA
EP01_RS09635	CDS,gene	ND	ND	ND	ND	ND	ND	ND	ND	3	2-oxoglutarate dehydrogenase subunit E1
EP01_RS09640	CDS,gene	ND	ND	ND	ND	ND	ND	ND	ND	3	dihydrolipoamide succinyltransferase
EP01_RS09645	CDS,gene	ND	ND	ND	ND	ND	ND	ND	ND	3	dihydrolipoyl dehydrogenase
EP01_RS09650	CDS,gene	2.02081	0.226681	1.91911	0.150434	1.67437	0.043818	1.91336	0.274028	3	hypothetical protein
EP01_RS09655	CDS,gene	1.12374	0.408131	0.781718	0.0767119	0.883531	0.0546126	0.879099	0.323435	3	hypothetical protein
EP01_RS09660	CDS,gene	1.06061	0.143437	0.983846	0.0817467	1.35655	0.233601	1.0541	0.0998516	3	hypothetical protein
EP01_RS09665	CDS,gene	3.08073	2.38573	2.21389	1.68699	3.09686	1.56086	2.28294	0.777658	3	hypothetical protein
EP01_RS09670	CDS,gene	1.96573	0.174424	1.27467	0.317431	2.10085	0.171513	1.51557	0.312395	3	hypothetical protein
EP01_RS09675	CDS,gene	2.00818	0.181019	1.79394	0.490036	1.75384	0.169066	1.60971	0.310913	3	hypothetical protein
EP01_RS09680	CDS,gene	1.6652	0.0365967	2.08509	0.376196	2.03599	0.170815	1.85966	0.272452	3	hypothetical protein
EP01_RS09685	CDS,gene	2.23003	0.502417	2.16101	0.418658	2.32341	0.735341	2.49105	0.257297	3	hypothetical protein
EP01_RS09690	CDS,gene	1.04128	0.39072	0.942673	0.116652	0.626739	0.127726	0.973589	0.254405	3	hypothetical protein
EP01_RS09695	CDS,gene	2.24592	0.49887	2.20731	0.330196	2.37655	0.645847	1.9676	0.650216	3	hypothetical protein
EP01_RS09700	CDS,gene	1.67258	0.56543	1.65295	0.908778	1.79132	0.647655	1.52228	0.693383	3	hypothetical protein
EP01_RS09705	CDS,gene	1.03151	0.123542	0.993212	0.327907	1.23721	0.472038	1.14494	0.418631	3	hypothetical protein
EP01_RS09710	CDS,gene	0.590071	0.0395779	0.640372	0.101826	0.490642	0.188256	0.633442	0.0668165	3	sulfonate ABC transporter ATP-binding protein
EP01_RS09715	CDS,gene	1.55754	0.229904	1.45245	0.280564	1.48985	0.219166	1.76775	0.342767	3	sulfonate ABC transporter permease
EP01_RS09720	CDS,gene	1.77045	0.509451	1.76711	0.553485	1.64495	0.48098	1.94572	0.900913	3	myristoyl transferase
EP01_RS09725	CDS,gene	1.35731	0.0780348	1.50524	0.444027	1.37771	0.280099	1.42622	0.184159	3	urocanate hydratase
EP01_RS09730	CDS,gene	1.46424	0.118207	1.26862	0.385079	1.40621	0.173494	1.43682	0.465852	3	histidine ammonia-lyase
EP01_RS09735	CDS,gene	1.8101	0.651248	1.53772	0.569427	1.76892	0.218219	1.76625	0.621052	3	hypothetical protein
EP01_RS09740	CDS,gene	0.757685	0.192566	0.864029	0.224654	0.981243	0.133817	0.856745	0.303946	3	NUDIX domain-containing protein
EP01_RS09745	CDS,gene	0.836701	0.511762	0.569984	0.401158	0.638612	1.10611	1.3198	1.28954	3	ribulose-phosphate 3-epimerase
EP01_RS09750	CDS,gene	ND	ND	ND	ND	ND	ND	ND	ND	3	methionyl-tRNA formyltransferase
EP01_RS09755	CDS,gene	3.75163	2.78641	2.64548	1.13371	3.66342	2.60023	3.76063	1.71466	3	peptide deformylase
EP01_RS09760	CDS,gene	0.179262	0.0755556	0.513799	0.663644	0.447485	0.462186	0.339796	0.164306	3	LPS export ABC transporter permease LptG
EP01_RS09765	CDS,gene	0.0401842	0.0349512	0.0634529	0.0590277	0.0131761	0.0134157	0.0629355	0.0550403	3	phosphate regulon protein
EP01_RS09770	CDS,gene	ND	ND	ND	ND	ND	ND	ND	ND	3	nicotinate-nucleotide pyrophosphorylase
EP01_RS09775	CDS,gene	5.05697	4.50264	3.02195	4.22254	3.79121	3.41821	3.10363	1.4148	3	biotin--synthetase
EP01_RS09780	CDS,gene	4.86919	6.79918	11.5804	14.7382	10.9942	11.7725	10.3189	11.0604	3	thioredoxin family protein
EP01_RS09785	CDS,gene	ND	ND	ND	ND	ND	ND	ND	ND	3	AraC family transcriptional regulator
EP01_RS09790	CDS,gene	1.56289	0.551879	1.41916	0.638857	3.09937	1.26152	3.0807	1.17501	3	hypothetical protein
EP01_RS09795	CDS,gene	1.40136	0.789673	1.46168	0.584488	1.72785	0.58155	1.59038	0.307604	3	outer membrane protein
EP01_RS09800	CDS,gene	2.77093	0.272623	2.73698	0.291109	2.7653	0.227131	2.95788	0.442394	3	outer membrane protein
EP01_RS09805	CDS,gene	2.59629	1.50558	1.43513	0.563652	2.31466	0.683502	1.52841	0.280972	3	hypothetical protein
EP01_RS09815	CDS,gene	1.33752	0.0947541	1.04666	0.256525	0.669964	0.119038	0.966889	0.108489	3	hypothetical protein
EP01_RS09820	CDS,gene	2.29114	0.849183	2.77257	1.18406	2.01025	0.427327	2.62012	0.782648	3	hypothetical protein
EP01_RS09825	CDS,gene	2.56966	0.455708	2.74923	0.720452	2.52501	0.420076	2.72793	0.771991	3	hypothetical protein
EP01_RS09830	CDS,gene	0.985484	0.147274	1.19658	0.0750605	0.920273	0.15949	1.05159	0.147705	3	hypothetical protein
EP01_RS09835	CDS,gene	1.16232	0.634902	0.911025	0.292682	0.738158	0.56234	1.08859	0.30757	3	HD superfamily hydrolase
EP01_RS09840	CDS,gene	ND	ND	ND	ND	ND	ND	ND	ND	3	hypothetical protein
EP01_RS09845	CDS,gene	0.929726	0.196639	1.18065	0.130852	1.56971	0.0532716	1.13115	0.0143466	3	amine oxidase
EP01_RS09850	CDS,gene	1.26499	0.624046	1.65135	0.864876	1.97918	0.829572	1.53483	0.709188	3	hypothetical protein
EP01_RS09855	CDS,gene	0.91335	0.0369367	1.42036	0.158483	1.94258	0.27584	1.44969	0.304895	3	hypothetical protein
EP01_RS09860	CDS,gene	6.54083	1.97859	3.13193	0.502115	1.61657	1.05411	2.99201	1.73113	3	hypothetical protein
EP01_RS09865	CDS,gene	1.6503	0.272558	1.72104	0.709142	1.89669	0.0565648	1.78216	0.462489	3	amino acid ABC transporter substrate-binding protein
EP01_RS09870	CDS,gene	0.344748	0.306508	0.469387	0.397912	0	0	0.608598	0.334142	3	aconitate hydratase
EP01_RS09875	CDS,gene	1.10504	0.156922	1.37845	0.100066	1.20383	0.194231	1.14802	0.140411	3	NAD-dependent deacylase
EP01_RS09880	CDS,gene	0.57739	0.253571	0.460604	0.0993441	0.733687	0.389501	0.573406	0.199047	3	hypothetical protein
EP01_RS09885	CDS,gene	1.35265	0.449428	2.44689	1.07011	2.7868	1.48283	2.02644	0.518906	3	transcriptional regulator
EP01_RS09890	CDS,gene	2.99987	1.16209	3.86904	1.07164	4.62477	1.11091	3.79178	0.4894	3	hypothetical protein
EP01_RS09895	CDS,gene	1.85281	1.63364	1.87083	0.902381	1.74799	1.46868	2.07783	1.88502	3	peptide methionine sulfoxide reductase
EP01_RS09900	CDS,gene	2.79114	1.18235	2.16458	0.93088	2.98588	0.921583	2.23502	0.883908	3	hypothetical protein
EP01_RS09905	CDS,gene	2.99854	1.30596	3.17883	1.27544	3.91024	1.75482	2.7777	1.29438	3	hypothetical protein
EP01_RS09910	CDS,gene	ND	ND	ND	ND	ND	ND	ND	ND	3	hypothetical protein
EP01_RS09915	CDS,gene	ND	ND	ND	ND	ND	ND	ND	ND	3	hypothetical protein
EP01_RS09920	CDS,gene	ND	ND	ND	ND	ND	ND	ND	ND	3	hypothetical protein
EP01_RS09925	CDS,gene	ND	ND	ND	ND	ND	ND	ND	ND	3	hypothetical protein
EP01_RS09930	CDS,gene	2.98242	4.08603	1.71202	1.49752	0.379815	0.344839	1.51479	1.55053	3	hypothetical protein
EP01_RS09935	CDS,gene	5.04368	7.33644	5.61486	8.04186	10.108	16.1728	9.81224	14.1969	3	hypothetical protein
EP01_RS09940	CDS,gene	ND	ND	ND	ND	ND	ND	ND	ND	3	ATPase
EP01_RS09945	CDS,gene	1.61684	0.3397	1.46333	0.330994	1.74629	0.304289	1.44031	0.232386	3	heat-shock protein
EP01_RS09950	CDS,gene	2.09206	0.255337	1.77368	0.0765744	2.52833	0.892315	2.2188	0.113373	3	hypothetical protein
EP01_RS09955	CDS,gene	1.57063	0.4844	1.81525	0.420657	1.74718	0.211321	1.48086	0.318434	3	serine protease MucD
EP01_RS09960	CDS,gene	1.09289	0.080504	1.0951	0.110664	0.968502	0.146914	1.10103	0.382462	3	septation protein spoVG
EP01_RS09965	gene,tRNA	ND	ND	ND	ND	ND	ND	ND	ND	3	tRNA-Gln
EP01_RS09970	CDS,gene	2.62718	0.781447	2.0382	0.627077	2.64809	0.375325	2.5176	0.942142	3	hypothetical protein
EP01_RS09975	CDS,gene	3.51823	1.71691	2.27442	0.782099	2.74186	2.11497	2.54231	1.41098	3	hypothetical protein
EP01_RS09980	CDS,gene	1.63295	0.122765	1.48446	0.0612647	1.66725	0.124917	1.50586	0.114101	3	hypothetical protein
EP01_RS09985	CDS,gene	1.67687	0.437094	1.66553	0.472847	2.00626	0.654318	1.71667	0.323649	3	hypothetical protein
EP01_RS09990	CDS,gene	1.53536	0.131698	1.37937	0.132053	1.31588	0.273323	1.29612	0.167329	3	hypothetical protein
EP01_RS09995	CDS,gene	1.87686	0.0941376	1.67862	0.104207	1.82153	0.282215	1.8084	0.222896	3	hypothetical protein
EP01_RS10000	CDS,gene	1.53725	0.0870623	1.8814	0.614547	1.63011	0.504359	1.27468	0.233001	3	hypothetical protein
EP01_RS10005	CDS,gene	0.492344	0.106439	0.664186	0.0915885	0.577168	0.107208	0.542828	0.182347	3	phosphatase
EP01_RS10010	CDS,gene	2.41189	0.336019	2.46854	0.739483	2.73218	0.367041	2.2491	0.515307	3	hypothetical protein
EP01_RS10015	CDS,gene	2.15985	1.43989	1.72489	0.293214	1.15282	0.347872	0.912726	0.433233	3	membrane protein
EP01_RS10020	CDS,gene	2.61083	0.796252	2.53703	1.04173	2.79031	1.13824	2.73544	0.84749	3	alcohol dehydrogenase
EP01_RS10025	CDS,gene	3.07588	1.10161	2.25087	0.717055	2.39982	0.569645	3.02599	1.33624	3	hypothetical protein
EP01_RS10030	CDS,gene	2.30601	1.29445	2.16795	1.29067	2.43721	1.16608	1.91348	0.673358	3	SAM-dependent methyltransferase
EP01_RS10035	CDS,gene	1.61994	0.265883	1.6533	0.211803	1.70289	0.400649	1.49855	0.139977	3	transporter
EP01_RS10040	CDS,gene	1.71039	0.228774	1.15505	0.593761	1.42499	0.456786	1.28152	0.295108	3	hypothetical protein
EP01_RS10045	CDS,gene	2.82758	0.487744	2.60972	0.666856	2.57573	0.522454	2.29983	0.629435	3	hypothetical protein
EP01_RS10050	CDS,gene	1.05068	0.465572	1.01345	0.37308	1.03342	0.393334	1.10199	0.238557	3	hypothetical protein
EP01_RS10055	CDS,gene	2.57846	0.70256	2.94154	1.22649	2.78477	0.851803	2.50428	0.583304	3	RNA pseudouridine synthase
EP01_RS10060	CDS,gene	6.6733	4.35407	5.36969	4.07318	4.41294	2.30835	4.06031	3.27164	3	hypothetical protein
EP01_RS10065	CDS,gene	3.36968	2.63146	2.36638	1.64158	2.42765	1.72195	3.7903	3.39352	3	hypothetical protein
EP01_RS10070	CDS,gene	2.50944	0.939027	2.31376	0.909812	3.17654	1.26286	2.27905	0.887472	3	cytochrome c nitrite reductase small subunit
EP01_RS10075	CDS,gene	1.87733	0.331927	1.53265	0.495359	1.53309	0.371186	1.46733	0.319781	3	nitrite reductase
EP01_RS10080	CDS,gene	1.28771	0.366202	1.20911	0.0486796	1.156	0.277149	1.2812	0.0566221	3	hypothetical protein
EP01_RS10085	CDS,gene	1.26799	0.246695	1.79991	0.668346	1.2624	0.513191	1.40756	0.367511	3	hypothetical protein
EP01_RS10090	CDS,gene	0.713638	0.141481	0.830396	0.195977	0.721718	0.188269	0.853726	0.119162	3	hypothetical protein
[truncated: 1,649 more rows]
