# Supplementary material for: High-Throughput Analysis of Gene Function in the Bacterial Predator Bdellovibrio bacteriovorus
Source: mBio. 2019 Jun 11;10(3):e01040-19. doi: 10.1128/mBio.01040-19 (PMC6561027; doi:10.1128/mBio.01040-19)
Supplement: DATA SET S3 [file mBio.01040-19-st003.xls]

## Sheet: Sheet1
Data Set S3. Putative essential genes for host-independent growth in B. bacteriovorus
Locus	Tags	(T1A)Sites	(T2A)Sites	(T1B)Sites	(T2B)Sites	(T1C)Sites	(T2C)Sites	Avg T1 Sites	Avg all Sites	ProteinID	Product	Note
EP01_RS00070	CDS,gene	0	0	0	0	0	0	0	0	thiol:disulfide interchange protein tlpA	WP_038448231.1
EP01_RS00085	CDS,gene	0	0	0	0	0	0	0	0	30S ribosomal protein S4	WP_011165329.1
EP01_RS00090	CDS,gene	0	0	0	0	0	0	0	0	30S ribosomal protein S11	WP_011165330.1
EP01_RS00095	CDS,gene	0	0	0	0	0	0	0	0	30S ribosomal protein S13	WP_011165331.1
EP01_RS00100	CDS,gene	0	0	0	0	0	0	0	0	adenylate kinase	WP_011165333.1
EP01_RS00105	CDS,gene	0	0	0	0	0	0	0	0	preprotein translocase subunit SecY	WP_011165334.1
EP01_RS00120	CDS,gene	0	0	0	0	0	0	0	0	30S ribosomal protein S5	WP_011165337.1
EP01_RS00125	CDS,gene	0	0	0	0	0	0	0	0	50S ribosomal protein L18	WP_011165338.1
EP01_RS00135	CDS,gene	0	0	0	0	0	0	0	0	30S ribosomal protein S8	WP_011165340.1
EP01_RS00140	CDS,gene	0	0	0	0	0	0	0	0	30S ribosomal protein S14	WP_038448234.1
EP01_RS00145	CDS,gene	0	0	0	0	0	0	0	0	50S ribosomal protein L5	WP_011165341.1
EP01_RS00150	CDS,gene	0	0	0	0	0	0	0	0	50S ribosomal protein L14	WP_011165342.1
EP01_RS00155	CDS,gene	0	0	0	0	0	0	0	0	30S ribosomal protein S17	WP_011165343.1
EP01_RS00165	CDS,gene	0	0	0	0	0	0	0	0	50S ribosomal protein L16	WP_011165345.1
EP01_RS00175	CDS,gene	0	0	0	0	0	0	0	0	50S ribosomal protein L22	WP_011165347.1
EP01_RS00180	CDS,gene	0	0	0	0	0	0	0	0	30S ribosomal protein S19	WP_011165348.1
EP01_RS00185	CDS,gene	0	0	0	0	0	0	0	0	50S ribosomal protein L2	WP_011165349.1	rplB
EP01_RS00195	CDS,gene	0	0	0	0	0	0	0	0	50S ribosomal protein L4	WP_038448235.1
EP01_RS00200	CDS,gene	0	0	0	0	0	0	0	0	50S ribosomal protein L3	WP_038448236.1
EP01_RS00215	CDS,gene	0	0	0	0	0	0	0	0	30S ribosomal protein S7	WP_011165355.1
EP01_RS00220	CDS,gene	0	0	0	0	0	0	0	0	30S ribosomal protein S12	WP_038448237.1
EP01_RS00225	CDS,gene	0	0	0	0	0	0	0	0	DNA-directed RNA polymerase subunit beta'	WP_011165357.1
EP01_RS00255	CDS,gene	0	0	0	0	0	0	0	0	50S ribosomal protein L11	WP_038448239.1
EP01_RS00260	CDS,gene	0	0	0	0	0	0	0	0	transcription termination/antitermination factor NusG	WP_011165365.1
EP01_RS00285	gene,tRNA	0	0	0	0	0	0	0	0	tRNA-Gly
EP01_RS00290	gene,tRNA	0	0	0	0	0	0	0	0	tRNA-Tyr
EP01_RS00295	gene,tRNA	0	0	0	0	0	0	0	0	tRNA-Thr
EP01_RS00510	CDS,gene	0	0	0	0	0	0	0	0	3,4-dihydroxy-2-butanone-4-phosphate synthase	WP_011165409.1
EP01_RS00515	CDS,gene	0	0	0	0	0	0	0	0	riboflavin synthase	WP_038448269.1
EP01_RS00870	CDS,gene	0	0	0	0	0	0	0	0	serine O-acetyltransferase	WP_011165480.1
EP01_RS00985	CDS,gene	0	0	0	0	0	0	0	0	exonuclease	WP_038448320.1
EP01_RS01135	CDS,gene	0	0	0	0	0	0	0	0	NAD(+) kinase	WP_011165532.1
EP01_RS01215	CDS,gene	0	0	0	0	0	0	0	0	cell division protein FtsZ	WP_038448361.1
EP01_RS01255	CDS,gene	0	0	0	0	0	0	0	0	UDP-N-acetylmuramate--L-alanine ligase	WP_011165555.1
EP01_RS01275	CDS,gene	0	0	0	0	0	0	0	0	UDP-N-acetylmuramoyl-L-alanine--D-glutamate ligase	WP_011165559.1
EP01_RS01280	CDS,gene	0	0	0	0	0	0	0	0	phospho-N-acetylmuramoyl-pentapeptide- transferase	WP_011165560.1	mraY
EP01_RS01290	CDS,gene	0	0	0	0	0	0	0	0	UDP-N-acetylmuramoylalanyl-D-glutamyl-2, 6-diaminopimelate--D-alanyl-D-alanine ligase	WP_038448370.1
EP01_RS01335	CDS,gene	0	0	0	0	0	0	0	0	hypothetical protein	WP_011165571.1
EP01_RS01355	CDS,gene	0	0	0	0	0	0	0	0	hypoxanthine phosphoribosyltransferase	WP_011165575.1
EP01_RS01400	CDS,gene	0	0	0	0	0	0	0	0	thymidylate synthase	WP_011165585.1
EP01_RS01590	CDS,gene	0	0	0	0	0	0	0	0	glycerol-3-phosphate cytidylyltransferase	WP_011165624.1
EP01_RS01805	CDS,gene	0	0	0	0	0	0	0	0	flagellar biosynthesis protein FlhA	WP_038448454.1	flhA
EP01_RS01810	CDS,gene	0	0	0	0	0	0	0	0	flagellar biosynthesis protein FlhB	WP_038448456.1
EP01_RS01820	CDS,gene	0	0	0	0	0	0	0	0	flagellar export apparatus protein FliQ	WP_011165670.1
EP01_RS01825	CDS,gene	0	0	0	0	0	0	0	0	flagellar biosynthetic protein FliP	WP_011165671.1
EP01_RS01925	CDS,gene	0	0	0	0	0	0	0	0	hypothetical protein	WP_038448474.1
EP01_RS02165	CDS,gene	0	0	0	0	0	0	0	0	flagellar assembly protein	WP_011165738.1
EP01_RS02170	CDS,gene	0	0	0	0	0	0	0	0	flagellar motor switch protein FliG	WP_051626262.1
EP01_RS02175	CDS,gene	0	0	0	0	0	0	0	0	flagellar M-ring protein FliF	WP_011165740.1
EP01_RS02180	CDS,gene	0	0	0	0	0	0	0	0	hypothetical protein	WP_011165741.1
EP01_RS02275	CDS,gene	0	0	0	0	0	0	0	0	glutamine--fructose-6-phosphate aminotransferase	WP_011165760.1
EP01_RS02280	CDS,gene	0	0	0	0	0	0	0	0	bifunctional N-acetylglucosamine-1-phosphate uridyltransferase/glucosamine-1-phosphate acetyltransferase	WP_011165761.1
EP01_RS02310	CDS,gene	0	0	0	0	0	0	0	0	acetoacetate metabolism regulatory protein AtoC	WP_011165767.1
EP01_RS02375	CDS,gene	0	0	0	0	0	0	0	0	hydroxymethylbilane synthase	WP_011165780.1
EP01_RS02385	CDS,gene	0	0	0	0	0	0	0	0	two-component sensor histidine kinase	WP_038448552.1
EP01_RS02390	CDS,gene	0	0	0	0	0	0	0	0	DNA-binding response regulator	WP_011165783.1
EP01_RS02395	CDS,gene	0	0	0	0	0	0	0	0	uroporphyrinogen decarboxylase	WP_038448553.1
EP01_RS02400	CDS,gene	0	0	0	0	0	0	0	0	coproporphyrinogen III oxidase	WP_011165785.1
EP01_RS02405	CDS,gene	0	0	0	0	0	0	0	0	hypothetical protein	WP_038448554.1
EP01_RS02530	CDS,gene	0	0	0	0	0	0	0	0	hydrolase or acyltransferase	WP_011165813.1
EP01_RS02550	CDS,gene	0	0	0	0	0	0	0	0	ubiquinone/menaquinone biosynthesis C-methyltransferase UbiE	WP_011165817.1
EP01_RS02580	CDS,gene	0	0	0	0	0	0	0	0	1,4-dihydroxy-2-naphthoyl-CoA synthase	WP_011165822.1
EP01_RS02600	CDS,gene	0	0	0	0	0	0	0	0	hypothetical protein	WP_038448586.1
EP01_RS02920	CDS,gene	0	0	0	0	0	0	0	0	3-methyl-2-oxobutanoate hydroxymethyltransferase	WP_038448650.1
EP01_RS02930	CDS,gene	0	0	0	0	0	0	0	0	flavoprotein	WP_038448653.1
EP01_RS02935	CDS,gene	0	0	0	0	0	0	0	0	type III pantothenate kinase	WP_011165890.1
EP01_RS03360	CDS,gene	0	0	0	0	0	0	0	0	GGDEF domain-containing protein	WP_038448782.1
EP01_RS03475	gene,tRNA	0	0	0	0	0	0	0	0	tRNA-Glu
EP01_RS03480	gene,tRNA	0	0	0	0	0	0	0	0	tRNA-Lys
EP01_RS03610	CDS,gene	0	0	0	0	0	0	0	0	lipoprotein releasing system transmembrane protein	WP_011163974.1
EP01_RS03625	CDS,gene	0	0	0	0	0	0	0	0	hypothetical protein	WP_011163977.1
EP01_RS03630	CDS,gene	0	0	0	0	0	0	0	0	acyl-[acyl-carrier-protein]--UDP-N- acetylglucosamine O-acyltransferase	WP_038448841.1
EP01_RS03635	CDS,gene	0	0	0	0	0	0	0	0	oxidoreductase	WP_038448842.1
EP01_RS03645	CDS,gene	0	0	0	0	0	0	0	0	tetraacyldisaccharide 4'-kinase	WP_038448843.1
EP01_RS03650	CDS,gene	0	0	0	0	0	0	0	0	lipid A biosynthesis lauroyl acyltransferase	WP_038448844.1
EP01_RS03670	CDS,gene	0	0	0	0	0	0	0	0	ADP-heptose--LPS heptosyltransferase	WP_038448847.1
EP01_RS03685	CDS,gene	0	0	0	0	0	0	0	0	riboflavin biosynthesis protein RibF	WP_048349726.1
EP01_RS03850	gene,tRNA	0	0	0	0	0	0	0	0	tRNA-Leu
EP01_RS03875	CDS,gene	0	0	0	0	0	0	0	0	ribosome maturation factor	WP_011164027.1
EP01_RS03915	CDS,gene	0	0	0	0	0	0	0	0	deoxyuridine 5'-triphosphate nucleotidohydrolase	WP_011164035.1
EP01_RS04065	CDS,gene	0	0	0	0	0	0	0	0	pilus assembly protein PilM	WP_038448897.1
EP01_RS04080	CDS,gene	0	0	0	0	0	0	0	0	general secretion pathway protein GspK	WP_038451757.1
EP01_RS04085	CDS,gene	0	0	0	0	0	0	0	0	general secretion pathway protein GspJ	WP_038448902.1
EP01_RS04130	CDS,gene	0	0	0	0	0	0	0	0	general secretion pathway protein GspC	WP_011164078.1
EP01_RS04165	CDS,gene	0	0	0	0	0	0	0	0	cytochrome c biogenesis protein	WP_038448916.1
EP01_RS04170	CDS,gene	0	0	0	0	0	0	0	0	class III cytochrome C domain protein	WP_011164086.1
EP01_RS04175	CDS,gene	0	0	0	0	0	0	0	0	molybdopterin oxidoreductase	WP_051626273.1
EP01_RS04185	CDS,gene	0	0	0	0	0	0	0	0	hypothetical protein	WP_011164089.1
EP01_RS04190	CDS,gene	0	0	0	0	0	0	0	0	hypothetical protein	WP_011164090.1
EP01_RS04220	CDS,gene	0	0	0	0	0	0	0	0	translation initiation factor IF-3	WP_038448920.1
EP01_RS04255	CDS,gene	0	0	0	0	0	0	0	0	type 2 isopentenyl-diphosphate Delta-isomerase	WP_038448927.1
EP01_RS04260	CDS,gene	0	0	0	0	0	0	0	0	hydroxymethylglutaryl-CoA reductase, degradative	WP_011164105.1
EP01_RS04270	CDS,gene	0	0	0	0	0	0	0	0	diphosphomevalonate decarboxylase	WP_038448931.1
EP01_RS04310	CDS,gene	0	0	0	0	0	0	0	0	phenylalanine--tRNA ligase subunit beta	WP_011164115.1
EP01_RS04520	CDS,gene	0	0	0	0	0	0	0	0	hypothetical protein	WP_051626334.1
EP01_RS04555	CDS,gene	0	0	0	0	0	0	0	0	transcriptional regulator	WP_038448988.1
EP01_RS04725	gene,tRNA	0	0	0	0	0	0	0	0	tRNA-His
EP01_RS04980	gene,tRNA	0	0	0	0	0	0	0	0	tRNA-Leu
EP01_RS05295	CDS,gene	0	0	0	0	0	0	0	0	ferrous iron transporter A	WP_011164321.1
EP01_RS05300	CDS,gene	0	0	0	0	0	0	0	0	ferrous iron transporter B	WP_011164322.1
EP01_RS05365	gene,tRNA	0	0	0	0	0	0	0	0	tRNA-Gly
EP01_RS05395	gene,tRNA	0	0	0	0	0	0	0	0	tRNA-Leu
EP01_RS05575	CDS,gene	0	0	0	0	0	0	0	0	tRNA(Ile)-lysidine synthetase	WP_011164380.1
EP01_RS05685	CDS,gene	0	0	0	0	0	0	0	0	microcin immunity protein	WP_038449202.1
EP01_RS05810	CDS,gene	0	0	0	0	0	0	0	0	hypothetical protein	WP_038449223.1
EP01_RS05845	CDS,gene	0	0	0	0	0	0	0	0	ribonucleoside-diphosphate reductase	WP_038449231.1
EP01_RS05850	CDS,gene	0	0	0	0	0	0	0	0	ribonucleoside-diphosphate reductase subunit alpha	WP_038449233.1
EP01_RS05950	CDS,gene	0	0	0	0	0	0	0	0	hypothetical protein	WP_038451854.1
EP01_RS05975	CDS,gene	0	0	0	0	0	0	0	0	acyl carrier protein	WP_011164461.1
EP01_RS05980	CDS,gene	0	0	0	0	0	0	0	0	beta-ketoacyl-ACP reductase	WP_038449258.1
EP01_RS05985	CDS,gene	0	0	0	0	0	0	0	0	malonyl CoA-acyl carrier protein transacylase	WP_038449261.1
EP01_RS06225	CDS,gene	0	0	0	0	0	0	0	0	hypothetical protein	WP_011164511.1
EP01_RS06490	CDS,gene	0	0	0	0	0	0	0	0	16S rRNA processing protein RimM	WP_038449329.1
EP01_RS06510	CDS,gene	0	0	0	0	0	0	0	0	hypothetical protein	WP_038449332.1
EP01_RS06550	gene,tRNA	0	0	0	0	0	0	0	0	tRNA-Met
EP01_RS06685	CDS,gene	0	0	0	0	0	0	0	0	hypothetical protein	WP_038449375.1
EP01_RS06830	CDS,gene	0	0	0	0	0	0	0	0	hypothetical protein	WP_038449425.1
EP01_RS07095	CDS,gene	0	0	0	0	0	0	0	0	hypothetical protein	WP_038449474.1
EP01_RS07320	CDS,gene	0	0	0	0	0	0	0	0	preprotein translocase subunit YajC	WP_011164668.1
EP01_RS07635	gene,tRNA	0	0	0	0	0	0	0	0	tRNA-Cys
EP01_RS07695	CDS,gene	0	0	0	0	0	0	0	0	lipid II flippase MurJ	WP_038449595.1
EP01_RS07730	CDS,gene	0	0	0	0	0	0	0	0	glutamate--tRNA ligase	WP_011164743.1
EP01_RS07950	CDS,gene	0	0	0	0	0	0	0	0	hypothetical protein	WP_011164788.1
EP01_RS08300	CDS,gene	0	0	0	0	0	0	0	0	GTP cyclohydrolase I FolE	WP_011164861.1
EP01_RS08350	CDS,gene	0	0	0	0	0	0	0	0	penicillin-binding protein 2	WP_038449708.1
EP01_RS08355	CDS,gene	0	0	0	0	0	0	0	0	rod shape-determining protein RodA	WP_011164872.1
EP01_RS08470	CDS,gene	0	0	0	0	0	0	0	0	Holliday junction branch migration protein RuvA	WP_011164894.1
EP01_RS08475	CDS,gene	0	0	0	0	0	0	0	0	crossover junction endodeoxyribonuclease RuvC	WP_011164895.1
EP01_RS09295	CDS,gene	0	0	0	0	0	0	0	0	hypothetical protein	WP_038449900.1
EP01_RS09415	gene,tRNA	0	0	0	0	0	0	0	0	tRNA-Met
EP01_RS09545	CDS,gene	0	0	0	0	0	0	0	0	peptide ABC transporter permease	WP_051626307.1
EP01_RS09770	CDS,gene	0	0	0	0	0	0	0	0	nicotinate-nucleotide pyrophosphorylase	WP_011165150.1
EP01_RS09915	CDS,gene	0	0	0	0	0	0	0	0	hypothetical protein	WP_038450029.1
EP01_RS09920	CDS,gene	0	0	0	0	0	0	0	0	hypothetical protein	WP_011165179.1
EP01_RS09940	CDS,gene	0	0	0	0	0	0	0	0	ATPase	WP_038451994.1
EP01_RS09965	gene,tRNA	0	0	0	0	0	0	0	0	tRNA-Gln
EP01_RS10260	CDS,gene	0	0	0	0	0	0	0	0	DNA topoisomerase VI subunit B	WP_011165248.1
EP01_RS10390	CDS,gene	0	0	0	0	0	0	0	0	1-acyl-sn-glycerol-3-phosphate acyltransferase	WP_011165276.1
EP01_RS10415	gene,tRNA	0	0	0	0	0	0	0	0	tRNA-Arg
EP01_RS11205	CDS,gene	0	0	0	0	0	0	0	0	elongation factor Ts	WP_011166085.1
EP01_RS11220	CDS,gene	0	0	0	0	0	0	0	0	di-trans,poly-cis-decaprenylcistransferase	WP_011166088.1
EP01_RS11270	gene,tRNA	0	0	0	0	0	0	0	0	tRNA-Phe
EP01_RS11300	CDS,gene	0	0	0	0	0	0	0	0	hypothetical protein	WP_038450333.1
EP01_RS11425	CDS,gene	0	0	0	0	0	0	0	0	nucleoside-diphosphate kinase	WP_011166128.1
EP01_RS11575	CDS,gene	0	0	0	0	0	0	0	0	methylmalonyl-CoA carboxyltransferase	WP_011166158.1
EP01_RS11700	CDS,gene	0	0	0	0	0	0	0	0	NADH-quinone oxidoreductase subunit N	WP_011166184.1
EP01_RS11715	CDS,gene	0	0	0	0	0	0	0	0	NADH-quinone oxidoreductase subunit K	WP_011166187.1
EP01_RS11720	CDS,gene	0	0	0	0	0	0	0	0	NADH dehydrogenase	WP_038450406.1
EP01_RS11755	CDS,gene	0	0	0	0	0	0	0	0	ATP synthase subunit beta	WP_011166195.1
EP01_RS11760	CDS,gene	0	0	0	0	0	0	0	0	ATP synthase subunit gamma	WP_011166196.1
EP01_RS11770	CDS,gene	0	0	0	0	0	0	0	0	ATP synthase subunit delta	WP_011166198.1
EP01_RS11775	CDS,gene	0	0	0	0	0	0	0	0	ATP synthase subunit B	WP_011166199.1
EP01_RS11835	CDS,gene	0	0	0	0	0	0	0	0	chromosomal replication initiator protein DnaA	WP_038450424.1
EP01_RS11840	CDS,gene	0	0	0	0	0	0	0	0	DNA polymerase III subunit beta	WP_011162627.1
EP01_RS11875	CDS,gene	0	0	0	0	0	0	0	0	ATP synthase subunit A	WP_011162634.1
EP01_RS11910	CDS,gene	0	0	0	0	0	0	0	0	survival protein SurA precursor	WP_011162641.1
EP01_RS11930	CDS,gene	0	0	0	0	0	0	0	0	electron transfer flavoprotein subunit alpha	WP_011162645.1
EP01_RS12045	CDS,gene	0	0	0	0	0	0	0	0	4-hydroxy-tetrahydrodipicolinate synthase	WP_038450447.1
EP01_RS12050	CDS,gene	0	0	0	0	0	0	0	0	4-hydroxy-tetrahydrodipicolinate reductase	WP_038450449.1
EP01_RS12160	CDS,gene	0	0	0	0	0	0	0	0	UDP-N-acetylglucosamine 1-carboxyvinyltransferase	WP_038450462.1
EP01_RS12195	gene,tRNA	0	0	0	0	0	0	0	0	tRNA-Ser
EP01_RS12260	gene,tRNA	0	0	0	0	0	0	0	0	tRNA-Ser
EP01_RS12265	gene,tRNA	0	0	0	0	0	0	0	0	tRNA-Arg
EP01_RS12290	gene,tRNA	0	0	0	0	0	0	0	0	tRNA-Asn
EP01_RS12415	CDS,gene	0	0	0	0	0	0	0	0	outer membrane protein assembly factor BamD	WP_011162738.1
EP01_RS12660	CDS,gene	0	0	0	0	0	0	0	0	protein TolB	WP_011162787.1
EP01_RS12665	CDS,gene	0	0	0	0	0	0	0	0	TonB-like protein	WP_011162788.1
EP01_RS12670	CDS,gene	0	0	0	0	0	0	0	0	biopolymer transporter ExbD	WP_011162789.1
EP01_RS12710	CDS,gene	0	0	0	0	0	0	0	0	NifU family protein	WP_011162797.1
EP01_RS13145	CDS,gene	0	0	0	0	0	0	0	0	photosynthetic protein synthase I	WP_038450608.1
EP01_RS13490	CDS,gene	0	0	0	0	0	0	0	0	arginase	WP_038450671.1
EP01_RS13500	CDS,gene	0	0	0	0	0	0	0	0	peptide ABC transporter permease	WP_038450675.1
EP01_RS13520	CDS,gene	0	0	0	0	0	0	0	0	arginine decarboxylase	WP_011162955.1
EP01_RS13925	CDS,gene	0	0	0	0	0	0	0	0	hypothetical protein	WP_038450797.1
EP01_RS13940	CDS,gene	0	0	0	0	0	0	0	0	valine--tRNA ligase	WP_038450803.1
EP01_RS14100	CDS,gene	0	0	0	0	0	0	0	0	50S ribosomal protein L13	WP_011163074.1
EP01_RS14535	gene,tRNA	0	0	0	0	0	0	0	0	tRNA-Pro
EP01_RS14620	CDS,gene	0	0	0	0	0	0	0	0	translation initiation factor IF-1	WP_011163494.1
EP01_RS14690	CDS,gene	0	0	0	0	0	0	0	0	3-methyl-2-oxobutanoate dehydrogenase	WP_038452123.1
EP01_RS15010	CDS,gene	0	0	0	0	0	0	0	0	DNA polymerase III subunit delta'	WP_038451017.1
EP01_RS15300	CDS,gene	0	0	0	0	0	0	0	0	histidine--tRNA ligase	WP_038451063.1
EP01_RS15420	CDS,gene	0	0	0	0	0	0	0	0	sodium:proton antiporter	WP_011163655.1
EP01_RS15615	CDS,gene	0	0	0	0	0	0	0	0	cell division protein ZapA	WP_011163698.1
EP01_RS15625	CDS,gene	0	0	0	0	0	0	0	0	ribonuclease Y 1	WP_011163700.1
EP01_RS15650	CDS,gene	0	0	0	0	0	0	0	0	aminotransferase	WP_038451155.1
EP01_RS15725	gene,tRNA	0	0	0	0	0	0	0	0	tRNA-Arg
EP01_RS15735	CDS,gene	0	0	0	0	0	0	0	0	hypothetical protein	WP_038451167.1
EP01_RS15795	CDS,gene	0	0	0	0	0	0	0	0	ABC transporter ATP-binding protein	WP_011163728.1
EP01_RS16355	gene,tRNA	0	0	0	0	0	0	0	0	tRNA-Asp
EP01_RS16515	CDS,gene	0	0	0	0	0	0	0	0	hypothetical protein	WP_011163872.1
EP01_RS16730	CDS,gene	0	0	0	0	0	0	0	0	flagellar biosynthesis anti-sigma factor FlgM	WP_011163114.1
EP01_RS16750	CDS,gene	0	0	0	0	0	0	0	0	carbon storage regulator	WP_038451346.1
EP01_RS16815	CDS,gene	0	0	0	0	0	0	0	0	octaprenyl diphosphate synthase	WP_011163130.1
EP01_RS16835	CDS,gene	0	0	0	0	0	0	0	0	sigmaB regulation protein RsbU	WP_011163134.1
EP01_RS17505	CDS,gene	0	0	0	0	0	0	0	0	integration host factor subunit beta	WP_011163272.1
EP01_RS17865	CDS,gene	0	0	0	0	0	0	0	0	hypothetical protein	WP_011163346.1
EP01_RS17925	CDS,gene	0	0	0	0	0	0	0	0	3-deoxy-manno-octulosonate cytidylyltransferase	WP_011163358.1
EP01_RS17935	CDS,gene	0	0	0	0	0	0	0	0	polysialic acid capsule expression protein	WP_011163360.1
EP01_RS18240	CDS,gene	0	0	0	0	0	0	0	0	hypothetical protein	WP_011163417.1
EP01_RS18250	gene,tRNA	0	0	0	0	0	0	0	0	tRNA-Ala
EP01_RS00230	CDS,gene	0	0	0	1	0	0	0	0.166667	DNA-directed RNA polymerase subunit beta	WP_048349775.1
EP01_RS00270	gene,tRNA	0	0	0	1	0	0	0	0.166667	tRNA-Trp
EP01_RS02160	CDS,gene	0	0	0	1	0	0	0	0.166667	flagellum-specific ATP synthase FliI	WP_011165737.1	fliI
EP01_RS02370	CDS,gene	0	1	0	0	0	0	0	0.166667	hypothetical protein	WP_011165779.1
EP01_RS03000	CDS,gene	0	0	0	1	0	0	0	0.166667	biotin carboxylase	WP_011165903.1
EP01_RS04180	CDS,gene	0	0	0	0	0	1	0	0.166667	molybdopterin oxidoreductase	WP_011164088.1
EP01_RS05995	CDS,gene	0	0	0	0	0	1	0	0.166667	50S ribosomal protein L32	WP_011164465.1
EP01_RS07675	CDS,gene	0	0	0	1	0	0	0	0.166667	hypothetical protein	WP_038449588.1
EP01_RS09785	CDS,gene	0	0	0	1	0	0	0	0.166667	AraC family transcriptional regulator	WP_011165153.1
EP01_RS11305	CDS,gene	0	0	0	1	0	0	0	0.166667	hypothetical protein	WP_038450335.1
EP01_RS11600	CDS,gene	0	0	0	0	0	1	0	0.166667	preprotein translocase	WP_038450381.1
EP01_RS11780	CDS,gene	0	1	0	0	0	0	0	0.166667	ATP synthase subunit B	WP_038450414.1
EP01_RS11880	CDS,gene	0	0	0	1	0	0	0	0.166667	ATP synthase subunit C	WP_011162635.1
EP01_RS12345	CDS,gene	0	0	0	0	0	1	0	0.166667	cell wall-associated protein precursor wapA	WP_011162724.1
EP01_RS12935	CDS,gene	0	0	0	0	0	1	0	0.166667	RNA polymerase sigma factor RpoD	WP_011162842.1
EP01_RS17105	CDS,gene	0	1	0	0	0	0	0	0.166667	phosphopantetheine adenylyltransferase	WP_011163189.1	coaD
EP01_RS17740	CDS,gene	0	0	0	1	0	0	0	0.166667	maoC family protein	WP_011163320.1
EP01_RS00115	CDS,gene	0	0	0	0	1	0	0.333333	0.166667	50S ribosomal protein L30	WP_038448233.1
EP01_RS00190	CDS,gene	0	0	0	0	1	0	0.333333	0.166667	50S ribosomal protein L23	WP_011165350.1
EP01_RS00205	CDS,gene	0	0	0	0	1	0	0.333333	0.166667	30S ribosomal protein S10	WP_011165353.1	rpsJ
EP01_RS00920	CDS,gene	0	0	1	0	0	0	0.333333	0.166667	L-aspartate oxidase	WP_038448311.1
EP01_RS01695	CDS,gene	1	0	0	0	0	0	0.333333	0.166667	hypothetical protein	WP_011165645.1
EP01_RS02925	CDS,gene	1	0	0	0	0	0	0.333333	0.166667	pantoate--beta-alanine ligase	WP_011165888.1
EP01_RS03640	CDS,gene	1	0	0	0	0	0	0.333333	0.166667	lipid-A-disaccharide synthase	WP_011163980.1
EP01_RS04095	CDS,gene	1	0	0	0	0	0	0.333333	0.166667	prepilin-type N-terminal cleavage/methylation domain-containing protein	WP_011164070.1
EP01_RS08270	CDS,gene	0	0	0	0	1	0	0.333333	0.166667	phenol 2-monooxygenase	WP_038449698.1
EP01_RS08495	CDS,gene	1	0	0	0	0	0	0.333333	0.166667	translocation/assembly module TamB	WP_038449731.1
EP01_RS09925	CDS,gene	1	0	0	0	0	0	0.333333	0.166667	hypothetical protein	WP_038450031.1
EP01_RS11045	CDS,gene	0	0	0	0	1	0	0.333333	0.166667	ATP-dependent Clp protease proteolytic subunit	WP_038450278.1
EP01_RS12500	CDS,gene	0	0	1	0	0	0	0.333333	0.166667	phosphatase PAP2 family protein	WP_038450499.1
EP01_RS12675	CDS,gene	0	0	0	0	1	0	0.333333	0.166667	Tol-Pal system subunit TolQ	WP_038450529.1
EP01_RS12690	CDS,gene	0	0	1	0	0	0	0.333333	0.166667	Fe-S cluster assembly protein SufB	WP_011162793.1
EP01_RS15045	CDS,gene	0	0	1	0	0	0	0.333333	0.166667	type I glyceraldehyde-3-phosphate dehydrogenase	WP_011163580.1
EP01_RS15255	CDS,gene	0	0	1	0	0	0	0.333333	0.166667	N utilization substance protein B	WP_038451055.1
EP01_RS17365	gene,tRNA	1	0	0	0	0	0	0.333333	0.166667	tRNA-Leu
EP01_RS00600	CDS,gene	0	1	0	1	0	0	0	0.333333	TetR family transcriptional regulator	WP_038448279.1
EP01_RS03905	CDS,gene	0	2	0	0	0	0	0	0.333333	polyribonucleotide nucleotidyltransferase	WP_011164033.1
EP01_RS04250	CDS,gene	0	1	0	0	0	1	0	0.333333	50S ribosomal protein L20	WP_011164103.1
EP01_RS04690	CDS,gene	0	0	0	1	0	1	0	0.333333	methionine--tRNA ligase	WP_038449015.1	metG
EP01_RS06815	CDS,gene	0	0	0	0	0	2	0	0.333333	HNH endonuclease	WP_038449420.1
EP01_RS08385	CDS,gene	0	0	0	1	0	1	0	0.333333	thiol reductase thioredoxin	WP_011164878.1
EP01_RS08485	CDS,gene	0	1	0	0	0	1	0	0.333333	elongation factor P	WP_011164897.1
EP01_RS08550	CDS,gene	0	1	0	0	0	1	0	0.333333	lipoate--protein ligase A	WP_011164910.1	lplA
EP01_RS09635	CDS,gene	0	0	0	1	0	1	0	0.333333	2-oxoglutarate dehydrogenase subunit E1	WP_011165121.1
EP01_RS11850	CDS,gene	0	0	0	1	0	1	0	0.333333	DNA gyrase subunit B	WP_011162629.1
EP01_RS14900	CDS,gene	0	0	0	1	0	1	0	0.333333	phosphate transport system regulatory protein PhoU	WP_038450995.1
EP01_RS18135	CDS,gene	0	0	0	1	0	1	0	0.333333	methionine adenosyltransferase	WP_048349826.1
EP01_RS00715	CDS,gene	0	0	0	0	1	1	0.333333	0.333333	NADH-quinone oxidoreductase subunit F	WP_011165450.1
EP01_RS03500	CDS,gene	0	0	1	0	0	1	0.333333	0.333333	hypothetical protein	WP_011163951.1
EP01_RS04060	CDS,gene	0	0	0	1	1	0	0.333333	0.333333	hypothetical protein	WP_038448896.1
EP01_RS04090	CDS,gene	0	0	1	0	0	1	0.333333	0.333333	general secretion pathway protein GspI	WP_011164069.1
EP01_RS04885	CDS,gene	0	0	1	0	0	1	0.333333	0.333333	2,3,4,5-tetrahydropyridine-2,6-dicarboxylate N-succinyltransferase	WP_038449057.1
EP01_RS06055	CDS,gene	0	1	1	0	0	0	0.333333	0.333333	arginine--tRNA ligase	WP_011164477.1
EP01_RS06610	CDS,gene	1	0	0	1	0	0	0.333333	0.333333	hypothetical protein	WP_038449357.1
EP01_RS06625	CDS,gene	1	1	0	0	0	0	0.333333	0.333333	hypothetical protein	WP_038449362.1
EP01_RS07900	CDS,gene	1	1	0	0	0	0	0.333333	0.333333	DedA family protein	WP_038449629.1
EP01_RS11200	CDS,gene	0	0	1	1	0	0	0.333333	0.333333	30S ribosomal protein S2	WP_038450320.1
EP01_RS11580	CDS,gene	0	0	1	0	0	1	0.333333	0.333333	acetyl-CoA carboxylase biotin carboxylase subunit	WP_011166159.1
EP01_RS11650	CDS,gene	1	0	0	0	0	1	0.333333	0.333333	Lon protease 2	WP_011166174.1
EP01_RS12930	CDS,gene	0	0	0	0	1	1	0.333333	0.333333	DNA primase	WP_011162841.1
EP01_RS13495	CDS,gene	0	0	0	0	1	1	0.333333	0.333333	peptide ABC transporter substrate-binding protein	WP_038450673.1
EP01_RS13680	CDS,gene	1	0	0	1	0	0	0.333333	0.333333	protein phosphatase	WP_038452089.1
EP01_RS16265	CDS,gene	1	1	0	0	0	0	0.333333	0.333333	BolA family transcriptional regulator	WP_011163824.1
EP01_RS17920	CDS,gene	0	0	1	0	0	1	0.333333	0.333333	GTP-binding protein	WP_011163357.1
EP01_RS18295	CDS,gene	1	0	0	0	0	1	0.333333	0.333333	transcriptional regulator	WP_051626286.1
EP01_RS00130	CDS,gene	2	0	0	0	0	0	0.666667	0.333333	50S ribosomal protein L6	WP_011165339.1
EP01_RS00730	CDS,gene	1	0	0	0	1	0	0.666667	0.333333	NADH-quinone oxidoreductase subunit B	WP_050792947.1
EP01_RS01220	CDS,gene	2	0	0	0	0	0	0.666667	0.333333	cell division protein FtsA	WP_011165549.1
EP01_RS03495	CDS,gene	0	0	0	0	2	0	0.666667	0.333333	aspartate aminotransferase	WP_038448823.1
EP01_RS04410	CDS,gene	2	0	0	0	0	0	0.666667	0.333333	phosphate ABC transporter ATP-binding protein	WP_011164136.1
EP01_RS05655	CDS,gene	0	0	1	0	1	0	0.666667	0.333333	ribosome biogenesis GTPase Der	WP_011164396.1
EP01_RS05965	CDS,gene	1	0	0	0	1	0	0.666667	0.333333	ribose 5-phosphate isomerase B	WP_011164459.1
EP01_RS11445	CDS,gene	0	0	1	0	1	0	0.666667	0.333333	hypothetical protein	WP_038452026.1
EP01_RS16340	CDS,gene	2	0	0	0	0	0	0.666667	0.333333	oligoribonuclease	WP_011163840.1
