# Supplementary material for: High-Throughput Analysis of Gene Function in the Bacterial Predator Bdellovibrio bacteriovorus
Source: mBio. 2019 Jun 11;10(3):e01040-19. doi: 10.1128/mBio.01040-19 (PMC6561027; doi:10.1128/mBio.01040-19)
Supplement: DATA SET S4 [file mBio.01040-19-st004.xls]

## Sheet: Sheet1
Data Set S4. Mini Tn-seq results		Full Tn-seq	Full Tn-seq	Mini Tn-seq	Mini Tn-seq	Mini Tn-seq	Mini Tn-seq	Mini Tn-seq	Mini Tn-seq	Mini Tn-seq	Mini Tn-seq
Locus	HD100 Name	Orig VCPL W	Orig VCBF W	VCPL avg W	VCPL Stderror	VCBF avg W	VCBF stderror	ECPL avg W	ECPL stderror	ECBF avg W	ECBF stderror	NCBI ProteinID	RAST Annotation	Note	PHYRE 2
EP01_RS00300	Bd2995	1.29764	1.2825	1.94141	0.568871	3.0494	0.217933	0.176199	0.0992764	2.64833	0.0837623	RNA methyltransferase
EP01_RS00820	Bd3103	1.58166	1.80277	1.3407	0.0888718	0.588578	0.107867	7.52289	0.420429	4.65098	0.26432	phosphonate ABC transporter, permease protein PhnE
EP01_RS00905	Bd3124	1.302	0.497027	1.17067	0.0686705	1.1797	0.135555	0.0321472	0.00642577	0.0751331	0.00280855	alanine racemase
EP01_RS01025	Bd3148	0.00311691	0.037474	0.058923	0.0589928	0.320152	0.17878	0.0462205	0.0178735	0.0223852	0.0118991	hypothetical protein	serine/threonine protein kinase	No Signal Sequence.	100% serine/threonine-protein kinase pkng
EP01_RS01465	Bd3246	0.187324	0.190778	1.27033	0.034893	0.257927	0.0606326	0.00954195	0.00257599	0.0180749	0.00380228	hypothetical protein	Lipoprotein signal peptidase	No Signal Sequence.	100% lipoprotein signal peptidase, 99% signaling protein
EP01_RS01730	Bd3304	0.0036311	0.0596375	0.000925322	9.6413e-05	0.00517118	0.000834927	0.00987035	0.00358506	0.00373863	0.00106189	hypothetical protein	PE family protein	No Signal Sequence.	99% contractile protein collagen I alpha, 99% transmembrane protein colicin ia
EP01_RS02340	Bd3439	0.255677	0.83019	4.58765	0.325814	3.1763	0.150794	6.1692	0.764436	2.61774	0.236465	hypothetical protein	hypothetical		91% Mog1p/PsbP-like
EP01_RS03695	Bd1509	0.00360886	0.0407027	0.0404861	0.0405341	0	0	0.0159697	0.0159886	0.033063	0.0331022	type IV-A pilus assembly ATPase PilB	type IV-A pilus assembly ATPase PilB
EP01_RS03705	Bd1511	0	0.0495524	0	0	0.0400195	0.040067	0	0	0	0	pilC; type II secretion system protein	pilC; type II secretion system protein
EP01_RS04455	Bd1672	0.0126211	0.202639	0.882086	0.0368077	1.52792	0.340761	0.789553	0.109538	2.01105	0.0281816	N-acetylglucosaminyltransferase	hypothetical
EP01_RS04460	Bd1673	0.00696249	0.213364	0.00025177	0.000252069	0.00273465	0.00136447	0.00263533	0.000694275	0.00281492	0.000564902	cation tolerance protein CutA	sulfatase
EP01_RS04465	Bd1674	0.0827255	0.588817	1.27393	0.0193529	3.56994	0.585894	1.81995	0.172	4.2476	0.424514	O-antigen ligase	Oligosaccharide repeat unit polymerase Wzy
EP01_RS04510	n/a	0.14662	0.553658	0	0	0	0	0	0	0	0	glucosamine 6-phosphate synthetase	WbpG
EP01_RS04535	Bd1700	0.111801	0.724296	0	0	0.00299687	0.00157946	0.00141244	0.000733708	0.00190303	0.000156853	capsular biosynthesis protein	UDP-N-acetylglucosamine 4,6-dehydratase
EP01_RS04540	n/a	0.600501	1.33143	1.18607	0.108809	2.08533	0.59362	0.0694474	0.0695298	1.55416	0.255744	aminotransferase DegT
EP01_RS04600	Bd1715	0.109182	0.139062	0.0538512	0.053915	0.253803	0.254104	0	0	0	0	sodium-translocating pyrophosphatase
EP01_RS05030	Bd1804	0.225952	0.730017	0.00048468	5.46839e-05	0.00436899	0.000924426	0.00212249	0.000777528	0.00206974	0.00062465	hypothetical protein	serine/threonine protein kinase	No Signal Sequence.	77% survival motor neuron protein (splicing), 40% oxidoreductase
EP01_RS05135	n/a	1.20676	0.182731	0	0	0	0	0	0	0.406678	0.2036	acyl-CoA thioesterase
EP01_RS05415	Bd1891	3.06973	2.90162	0	0	0.00728328	0.00366306	0.00110804	0.00110935	0.00173926	0.00098769	NtrC family transcriptional regulator	RR w/ CheY-like receiver, AAA-type ATPase, and DNA-binding domains"
EP01_RS05420	Bd1892	2.84196	2.52691	0	0	0.00141341	0.000729583	0.00160323	0.00160513	0.00197347	0.000897627	hypothetical protein	hypothetical	Has signal sequence. P Sort thinks it's an inner membrane protein.	45% transcription (zinc finger), 43.6% translation (tudor), 42.4% SH3-like barrel
EP01_RS05625	Bd1937	0.352215	0.829882	0.000538445	0.000277171	0.00439946	0.00094035	0.00292113	0.00088902	0.00209238	0.000308799	hypothetical protein	hypothetical	Has signal sequence. P sort says inner membrane	55% oxidoreductase
EP01_RS05665	Bd1946	0.00568835	0.0393668	0.000381303	0.000381755	0.00697404	0.000769365	0.00539898	0.00104474	0.00266145	0.000736137	hypothetical protein	hypothetical	Has signal sequence. P sort thinks it's a lipoprotein in membrane.	93% transport protein, outer membrane porin
EP01_RS05835	Bd1981	0.0570504	0.0898795	0.265235	0.0205259	0.0217213	0.00857825	0.00404402	0.00181576	0.00412645	0.0014099	hypothetical protein	hypothetical	Has signal sequence. P sort says inner membrane	12% ferredoxin like, 8.6 membrane protein
EP01_RS05920	Bd1999	3.0587	2.53029	2.74012	0.15649	3.3582	0.0370264	0.200082	0.0235468	2.52501	0.212055	patatin	patatin
EP01_RS06200	Bd2058	0.144718	1.04692	0.00024342	0.000129843	0.00310611	0.00108577	0.00230003	0.000293403	0.00137644	0.000695946	hypothetical protein	hypothetical	No signal sequence.	52% hydrolase
EP01_RS06680	n/a	2.88415	2.95033	15.9713	4.23437	12.1275	4.06029	30.6857	13.5369	13.3566	3.75692	phage tail tape measure protein	Tail length tape measure protein
EP01_RS07100	Bd2187	0.160942	0.773172	0.000778541	0.000779464	0.0064826	0.00105382	0.00205678	0.000673578	0.00283423	0.00099487	hypothetical protein	InterPro: Proline-rich region, homology to eukaryotic Chromosome-associated kinesin KIF4A (Chromokinesin) hypothetical protein	No signal sequence.	93% maltose-binding, 84% ribosome inhibitor/hydrolase
EP01_RS07205	Bd2209	0.0771025	0.944633	1.5563	0.0557433	0.518051	0.108859	0.216766	0.0350332	2.45389	0.0876618	calcium-binding protein	Complete genome; segment 13/17
EP01_RS07210	Bd2210	0.0248821	0.520518	0.000893579	0.000894638	0.0086058	0.00244528	0.00301252	0.000953651	0.00435253	0.00143055	hypothetical protein	hypothetical	No signal sequence.	38% phage head fiber, 25% head-binding domain of phage tailspike protein, 23% hydrolase
EP01_RS07215	Bd2211	0.060534	0.938593	0.00109883	6.55763e-05	0.00464306	0.000592139	0.00202736	0.000459233	0.00196217	5.95627e-05	hypothetical protein	hypothetical	Has signal sequence. P sort says inner/outer membrane.	70% membrane protein: PSII rxn center, 60% electron transport
EP01_RS07220	Bd2212	0.0386714	0.77128	1.19516	0.059163	0.419817	0.102631	0.137467	0.011641	1.45619	0.0935602	hypothetical protein	hypothetical	Has signal sequence. P sort says inner/outer membrane.	98% cell adhesion, other 90%+ include gene regulation, motor protein, cell cyle, hydrolase, protein binding
EP01_RS07535	Bd2276	3.41152	1.80353	3.49608	0.119498	5.79285	0.441663	0.233429	0.0310781	3.04854	0.209225	DNA-binding protein	putative nucleic acid binding protein, containing KH domain (much smaller)
EP01_RS08115	Bd2402	0.406387	0.948914	4.68327	0.30858	1.33905	0.0855467	3.57427	0.160097	2.30324	0.257976	response regulator	Response regulators consisting of a CheY-like receiver domain and a winged-helix DNA-binding domain
EP01_RS08335	Bd2456	0.244275	0.953573	5.20176	0.440661	3.70831	0.164822	19.7624	1.16017	6.54973	0.850389	hypothetical protein	Peptidyl-prolyl cis-trans isomerase PpiD (EC 5.2.1.8)	No Signal Sequence.	100% chaperone/ isomerase facilitating outer membrane protein folding
EP01_RS08390	Bd2469	0.052369	1.53471	0.00213721	4.72733e-05	0.00671875	0.000607225	0.00570018	0.00175287	0.00385217	0.000410307	hypothetical protein	FOG: CheY-like receiver	No Signal Sequence.	99.9% two component RR, CheY-like
EP01_RS08405	Bd2473	0.00080863	0.0373647	0.000271267	0.000271588	0.00398751	0.000527035	0.00365697	0.00108262	0.00150072	0.000264617	hypothetical protein	Uncharacterized protein with LysM domain, COG1652	No Signal Sequence.	99.7% kbp.k putative potassium sensor, 99.1% sugar-binding protein, 98.4% flagella basal body motor protein
EP01_RS08410	Bd2474	0.0324437	0.122874	0.000243038	0.000243326	0.00395259	0.000299598	0.0028631	0.000280756	0.00387231	0.00062714	hypothetical protein	conserved hypothetical protein ybgf	No Signal Sequence.	99.9% metal binding, 99.8% cell adhesion/ chaperone/protein binding/ transferase
EP01_RS08480	Bd2490	0.0972348	0.152767	0.000262493	0.000262804	0.00293385	0.00129493	0.00183916	0.000339	0.00205245	0.000809538	hypothetical protein	FOG: TPR repeat	Has signal sequence. P sort says inner/outer membrane.	100% n-terminal acetyltransferase, 100% tetricopeptide repeat, 100% the nata acetyltransferase complex bound to ppgpp
EP01_RS08490	Bd2492	0.00156608	0.0477443	0	0	0	0	0.0108282	0.0108411	0	0	hypothetical protein	hypothetical	Has signal sequence. P sort says inner membrane	52% chaperone/ protein binding
EP01_RS09425	Bd2684	0.0280296	0.296209	0.0409855	0.00490678	0.0696242	0.0150443	0.0203024	0.00355335	0.761566	0.0570759	hypothetical protein	hypothetical	Has signal sequence. P sort says inner/outer membrane.	30% protein of unknown function in methanobacterium thermoautotrophicum
EP01_RS09440	Bd2687	0	0.999553	0.000228163	0.000228433	0.00455364	0.000739904	0.00337758	0.00103718	0.00290724	0.00113667	hypothetical protein	surface protein PspC	No Signal Sequence.	51% DNA-binding protein and abc transporter
EP01_RS09590	Bd2719.5 (Bd4000 according to Avidan 2017)	0.0118475	0.0338214	0.00127541	0.000721318	0.00590782	0.0012386	0.00220218	0.000520946	0.00207558	0.000225944	hypothetical protein	Not annotated in RAST	No Signal Sequence.	18% transferase
EP01_RS09610	Bd2723	0.0830494	1.0059	0.835909	0.0433249	0.460471	0.103598	5.22891	0.260264	3.58933	0.387724	hypothetical protein	hemolysin-type calcium binding protein	No Signal Sequence.	90% cell adhesion integrin, 88% hydrolase/ structural protein
EP01_RS09615	Bd2724	0.129565	0.972198	1.17545	0.0491975	0.601389	0.13035	6.47552	0.102082	4.44147	0.224096	prepilin-type N-terminal cleavage/methylation domain-containing protein	hypothetical	Has signal sequence. P sort says inner/outer membrane.	86% pili subunits, 81% cell adhesion fimbrial
EP01_RS09620	Bd2725	0.11863	1.05353	0.939666	0.0873824	0.492762	0.0881856	6.01942	0.274082	4.06176	0.186393	hypothetical protein	hypothetical	Has signal sequence. P sort says inner/outer membrane.	69% membrane protein: PSII rxn center, 58% electron transport
EP01_RS09625	Bd2726	0.135069	1.04127	1.11503	0.0525967	0.622151	0.124545	6.04586	0.0760754	4.06904	0.236715	hypothetical protein	hypothetical	No Signal Sequence.	85% hydrolase, 75% viral capsid, 68% transferase/ transcription
EP01_RS09765	Bd2761	0.0401842	0.0634529	0	0	0	0	0	0	0.0113293	0.0113428	phosphate regulon protein	response regulator
EP01_RS10265	Bd2866	0.343954	1.64166	0.0139048	0.00129773	0.0240384	0.00130834	0.00288851	0.000208857	0.0160008	0.0024811	hypothetical protein	PE family protein	No Signal Sequence.	96.9% cell adhesion (cadherin), 94.7% staph adhesin srap
EP01_RS10280	Bd2869	0.2928	1.75577	10.3584	0.243948	8.96405	0.916877	10.3443	0.762502	11.6854	0.233952	serine/threonine protein kinase	serine/threonine protein kinase
EP01_RS10290	Bd2871	0.446732	1.75414	0	0	0.0047508	0.00053476	0.00155227	0.000242115	0.00239059	0.00110261	hypothetical protein	hypothetical	No Signal Sequence.	22% MK0786-like
EP01_RS10295	Bd2872	0.275509	1.28364	0.0213179	0.00260454	0.0105951	0.00220737	0.011312	0.00372218	0.00877802	0.000761728	hypothetical protein	phage tail fiber protein	Has signal sequence. P sort says inner/outer membrane.	No hits by PHYRE 2
EP01_RS10305	Bd2874	0.220852	1.29613	1.65813	0.0771435	1.53734	0.0757847	4.40201	0.0996582	3.30498	0.225201	hypothetical protein	hypothetical	No Signal Sequence.	23% lyase, 20% intraflagellar motor protein
EP01_RS11165	Bd3772	0.0791425	0.142989	0.104853	0.00828353	0.0160284	0.00651112	0.00580199	0.00278148	0.00978274	0.00431002	hypothetical protein	hypothetical	No Signal Sequence.	24% immunoglobulin-like beta sandwich, 21% viral tail fiber
EP01_RS11170	Bd3773	0.131509	0.166907	0.0006231	5.43654e-05	0.00366605	0.000393536	0.00308675	0.00142414	0.00228304	0.000241579	UTP--glucose-1-phosphate uridylyltransferase	UTP--glucose-1-phosphate uridylyltransferase
EP01_RS11175	Bd3774	0.355259	0.451903	9.32469	0.681129	7.98225	0.930727	10.9414	0.82503	4.84849	0.272182	hypothetical protein	hypothetical		73% top domain of virus capsid
EP01_RS11435	Bd3829	0.00350036	0.0391949	0.000587004	0.000187885	0.00301777	0.000923787	0.00296539	0.00138135	0.00133912	0.000338005	hypothetical protein	Tfp pilus assembly protein PilF	No Signal Sequence.	99.9% T4P PilF
EP01_RS11480	Bd3839	0.00761943	0.0421948	0.00147978	0.000554069	0.00745827	0.00115238	0.00570183	0.00103799	0.00858602	0.00133457	hypothetical protein	keratin complex 1, acidic, gene 9	Has signal sequence. P sort says inner/outer membrane.	64% transmembrane protein: acetylcholine receptor, 57% hydrolase regulator
EP01_RS11545	Bd3852	0.00130588	0.0336986	0.000558171	0.000155848	0.00340705	0.000624723	0.00415385	0.00133735	0.00178484	0.000454865	twitching motility protein PilT	twitching motility protein PilT
EP01_RS11920	Bd0019	0.0104354	0.0495701	0	0	0.011472	0.00437264	0.00788942	0.00202885	0.00873752	0.00414553	hypothetical protein	Parvulin-like peptidyl-prolyl isomerase	No Signal Sequence.	100% chaperone (cell binding factor 2 of C. jejuni), 100% isomerase OM protein folding, 99.5% FKBP-like
EP01_RS12065	Bd0050	0.682583	0.597944	4.00383	0.342138	3.63756	0.107156	0.0354986	0.00487479	0.874849	0.0302268	hypothetical protein
EP01_RS12180	Bd0075	0.0287922	0.0642194	0.000567087	0.000201973	0.00592783	0.000506885	0.00441507	0.0013982	0.00236123	0.000190956	hypothetical protein	TPR repeat protein	Has signal sequence. P sort says inner/outer membrane.	100% superkiller protein 3 (hydrolase), 100% n-acetyltransferase, 100% motor protein (flagellar)
EP01_RS12325	Bd0102	0.0800316	0.139	0.00219422	0.000311174	0.00457031	0.000884932	0.00956436	0.00191718	0.00649849	0.000952373	response regulator	Chemotaxis regulator - transmits chemoreceptor signals to flagelllar motor components CheY
EP01_RS12340	Bd0108	7.66914	6.78033	15.8352	2.24563	14.4004	1.98104	28.2152	2.84701	14.8415	3.36873	hit locus	hit locus orf4
EP01_RS12350	Bd0110	0.0128492	0.0500251	0.0120018	0.00601046	0.0315867	0.00716222	0.00210463	0.00210712	0.00447074	0.00447604	hypothetical protein	Flp pilus assembly protein TadB
EP01_RS12355	Bd0111	0.00178083	0.0289592	0.000843516	0.000221045	0.00475847	0.000193877	0.00478424	0.00132213	0.00303151	0.000298933	Flp pilus assembly protein TadA	Type II/IV secretion system ATP hydrolase TadA/VirB11/CpaF, TadA subfamily
EP01_RS12360	Bd0112	0.00546519	0.0320313	0.000781708	0.000458914	0.0108201	0.00310385	0.00250513	0.00105394	0.003047	0.000845314	pilus assembly protein	Flp pilus assembly protein CpaC
EP01_RS12365	Bd0113	0.0236435	0.0499421	0	0	0.100539	0.056862	0.00748578	0.00749466	0.0108343	0.00543594	Flp pilus assembly protein CpaB	Flp pilus assembly protein RcpC/CpaB
EP01_RS12370	Bd0114	0.0051424	0.0399844	0.000737381	0.000135242	0.00509707	0.000333176	0.00426227	0.000663593	0.00215928	0.000578761	hypothetical protein	hypothetical	Has signal sequence. P sort says inner/outer membrane.	40% metal binding protein, gtpase-activating zinc finger
EP01_RS12375	Bd0115	0.00215172	0.0268362	0	0	0.00534807	0.00326432	0.0046222	0.00259954	0.00356827	0.00091664	hypothetical protein	hypothetical	Has signal sequence. P sort says inner/outer membrane.	38% metal binding protein gtpase-activating
EP01_RS12380	Bd0117	0.00192663	0.0327382	0	0	0.0123461	0.00895655	0	0	0	0	hypothetical protein	hypothetical	Has signal sequence. P sort says inner/outer membrane.	24% Indolic compounds 2,3-dioxygenase-like
EP01_RS12385	Bd0118	0.00234986	0.0264188	0	0	0.0050025	0.0025049	0.00292647	0.000869797	0.000375834	0.000376279	hypothetical protein	hypothetical	No Signal Sequence.	12% rna binding protein
EP01_RS12390	Bd0119	0.000990145	0.0275468	0.000228426	0.000228697	0.00411369	0.00155748	0.00421705	0.000753524	0.00186601	0.000461138	hypothetical protein	hypothetical	No Signal Sequence.	20% protein binding
EP01_RS12525	Bd0148	0.00293602	0.0286196	0.000986045	4.31219e-05	0.00616252	0.000328199	0.0032927	0.000772004	0.0031588	0.000293589	hypothetical protein	hypothetical	Has signal sequence. P sort says inner/outer membrane.	65% transferase (uridine phosphorylase)
EP01_RS12530	Bd0149	0.0399359	0.0963862	0.0237153	0.00449574	0.00919263	0.000727309	0.00706642	0.00185851	0.00342732	0.00103139	hypothetical protein	PE-PGRS FAMILY PROTEIN (much smaller)	No Signal Sequence.	64% antifreeze protein
EP01_RS12535	Bd0150	0.0029133	0.0340968	0.000552957	0.000258076	0.00546558	0.000807839	0.00356886	0.000814473	0.00263925	0.000398968	hypothetical protein	hypothetical	Has signal sequence. P sort says inner/outer membrane.	22% antimicrobial peptide
EP01_RS12585	Bd0161	0.00649148	0.0339694	0.000550504	7.89063e-05	0.00555501	0.000236499	0.00466629	0.00084356	0.00217806	0.000269136	hypothetical protein	peptidoglycan lytic protein P45	No Signal Sequence.	98% contractile protein, 98% transmembrane protein colicin ia
EP01_RS12820	Bd0217	0.164834	0.546345	0.153152	0.00859459	0.271436	0.0481171	0.0113434	0.00236667	0.0439595	0.00536811	hypothetical protein	hypothetical	No Signal Sequence.	15% transferase/DNA
EP01_RS13085	Bd0273	0.0150717	0.123936	0.0892857	0.00590073	0.0862144	0.0212782	0.00486332	0.00161857	0.00743156	0.00140591	hypothetical protein	hypothetical	No Signal Sequence.	93% protein kinase C (transferase), 90% protein-coupled receptor kinase (ligase)
EP01_RS13160	Bd0288	0.154511	0.65895	0	0	0	0	0	0	0	0	cytochrome c oxidase subunit III	Cytochrome c oxidase polypeptide III
EP01_RS13550	Bd0372	3.82593	4.01212	0.000500157	0.000250396	0.00215714	0.000941427	0.00153935	0.000525828	0.000886582	0.000281359	hypothetical protein	Adenylate cyclase	Has signal sequence. P sort says periplasmic space/ outer membrane	99.9% ferredoxin metal binding, isc-like
EP01_RS13635	Bd0389	4.5746	4.05602	13.6889	0.994505	11.2762	0.926584	20.7676	0.730953	11.2118	0.574936	6-O-methylguanine DNA methyltransferase	Methylated-DNA--protein-cysteine methyltransferase
EP01_RS13675	Bd0396	4.05186	3.44697	21.3433	1.08615	19.5429	0.585237	26.6322	1.25536	13.5747	0.716865	energy transducer TonB	Putative TolA protein
EP01_RS13720	Bd0407	0.070247	0.719597	0.000580771	0.000189643	0.004685	0.00136605	0.00376128	0.000961418	0.0025995	0.000477946	hydrolase	dNTP triphosphohydrolase, putative
EP01_RS13725	Bd0408	0.186296	0.39887	4.76432	0.404595	1.41619	0.236952	7.23454	0.207674	4.59665	0.464026	flagellin	Flagellin protein FlaA
EP01_RS13970	Bd0464	0.233698	0.321963	0.000587985	0.000588682	0.0053174	0.000801129	0.00197943	0.00151212	0.00170755	0.000415849	cell division protein DivIVA homologue	Cell division initiation protein DivIVA
EP01_RS14000	Bd0470	0.0332645	0.0824759	0.000884536	0.000477348	0.0040128	0.00122364	0.0025547	0.00180554	0.00215574	0.00103778	pilus assembly protein TadC	pilus assembly protein TadC
EP01_RS14005	Bd0471	0.0154731	0.0496453	0.000978495	0.000132191	0.00442778	0.000812907	0.0043942	0.00103472	0.00228299	0.000401263	secreted protein	uncharacterized conserved protein	Has signal sequence. P sort says inner/outer membrane.	100% transcription regulator (hypothetical signal peptide protein)
EP01_RS14010	Bd0472	0.00208776	0.0340743	0.000696738	7.13051e-05	0.00586773	0.000690069	0.00359518	0.000587348	0.00236119	7.92985e-05	FHA domain-containing protein	conserved hypothetical protein with FHA domain	No Signal Sequence.	99.9% protein binding, or T3SS, or protein transport
EP01_RS14015	Bd0473	0.00247836	0.0374725	0.000571989	0.000119776	0.00459307	0.000811373	0.00390244	0.000938778	0.00294879	0.000498476	FHA domain-containing protein	FHA domain containing protein	No Signal Sequence.	99.9% fha domain
EP01_RS14020	Bd0474	0.00362326	0.0353428	0.00154471	0.000346358	0.00614909	0.00171338	0.00454357	0.0014517	0.0021077	0.000339576	FHA domain-containing protein	hypothetical protein	No Signal Sequence.	99.8% fha domain (protein binding)
EP01_RS14025	Bd0475	0.0234931	0.129583	0.0640803	0.00646396	0.0581894	0.0144335	0.00493259	0.0013998	0.00407794	0.000308662	hypothetical protein	hypothetical protein	No Signal Sequence.	91% serine phosphatase, bacterial stressosome, 90% stage 2 sporulation phosphatase
EP01_RS14245	Bd0874	0.00149923	0.169625	0.00275857	0.000651605	0.012215	0.000826342	0.0126049	0.00336675	0.0274553	0.00283572	hypothetical protein	hypothetical	Has signal sequence. P sort says inner/outer membrane.	62% exocytosis
EP01_RS14250	Bd0875	0.0784797	0.43533	0.103604	0.0097767	0.0226847	0.00176687	1.91785	0.151187	1.35069	0.0602128	hypothetical protein	cell surface protein precursor	No Signal Sequence.	99.5% integrin I (cell adhesion)
EP01_RS14260	Bd0878	0.288592	0.830634	0.00864537	0.000483588	0.018688	0.000564678	0.00500021	0.00116727	0.02221	0.00092546	hypothetical protein	flagellar motor switch protein	No Signal Sequence.	99% FliG (flagellar motor switch protein)
EP01_RS14930	Bd1023	0.0631993	0.0967921	0.000410764	0.000235686	0.0050394	0.00197872	0.00438446	0.00204822	0.00300567	0.000765668	MFS transporter	ABC transporter, ATP-binding protein
EP01_RS14935	Bd1024	0.00502836	0.0437686	0.000431423	0.000431934	0.00537415	0.0021038	0.00254147	0.000914796	0.00208825	0.000990149	ABC transporter permease	gliding motility protein GldF
EP01_RS14940	Bd1025	0.00873434	0.0299911	0.000668901	9.44495e-05	0.00613914	0.000961057	0.00486629	0.00151161	0.00666645	0.00129954	gliding motility ABC transporter	mucin 2 precursor
EP01_RS14945	Bd1026	0.0424568	0.103278	0.21297	0.130356	0.150632	0.150811	0.385471	0.207392	0.738569	0.4794	hypothetical protein	hypothetical protein	Has signal sequence. P sort says inner/outer membrane.	No good PHYRE 2 hits
EP01_RS15055	Bd1051	0.0241408	0.0411439	0	0	0	0	0	0	0	0	triose-phosphate isomerase	triose-phosphate isomerase
EP01_RS15170	Bd1076	0.146755	0.462723	0.000322199	4.51587e-05	0.00486805	0.000102787	0.00231358	0.000748658	0.00260201	0.000322223	flagellar protein FliL	flagellar protein FliL
EP01_RS15185	Bd1079	0.00223986	0.0305733	0.000508269	0.000148844	0.00619593	0.000855786	0.00383733	0.00125561	0.00248008	0.00060465	hypothetical protein	hypothetical	No Signal Sequence.	37% tyrosyl-trna synthetase splicing2 factor with a group i intron rna
EP01_RS15970	Bd1265	0.159199	0.245642	0	0	0	0	0	0	0	0	peptidase	signal transduction histidine kinase
EP01_RS15980	Bd1267	9.21556	8.63734	15.1506	2.06464	12.5359	0.586951	19.0897	0.956291	8.87777	0.63971	transcriptional regulator	hypothetical
EP01_RS16090	Bd1288	3.51124	1.82651	0.000232496	0.000232772	0.0050105	0.00140204	0.00204792	0.000755365	0.00239435	0.000527724	ATP-dependent Clp protease ATP-binding subunit ClpA	ClpA
EP01_RS16095	Bd1289	4.96111	1.45479	0.000822846	0.000823822	0.00400353	0.00213692	0.00409013	0.00143529	0.00199687	0.00176961	ATP-dependent Clp protease adapter protein ClpS	Not annotaed in RAST
EP01_RS16100	Bd1290	0.00553157	0.0357226	0.000891905	0.000174895	0.00564075	0.000926982	0.00613661	0.00186456	0.00307603	0.000707992	pilus assembly protein PilA	Not annotated in RAST
EP01_RS16105	Bd1291	0.00216517	0.053493	0.000615389	5.2461e-05	0.00496073	0.00102586	0.00801624	0.00328792	0.00246965	0.00064375	hypothetical protein	hypothetical	99.8% transferase: udp-n-acetylglucosamine--peptide n-, 99.7% Tetratricopeptide repeat (TPR)
EP01_RS16610	Bd1399	0.159136	0.16901	0.00130971	0.000714664	0.00494968	0.000627781	0.00567794	0.0022828	0.00319422	0.000543075	hypothetical protein	hypothetical	No Signal Sequence.	33% deoxycytidine triphosphate deaminase
EP01_RS16705	Bd0532	0.0276472	0.226396	0.182233	0.0313404	0.207135	0.00813174	0.0412451	0.00746803	0.210485	0.0338356	flagella basal body P-ring formation protein FlgA	flagella basal body P-ring formation protein FlgA
EP01_RS16715	Bd0535	0.0285984	0.175184	0.364412	0.044307	0.412335	0.0591364	0.145585	0.0317419	0.618761	0.118073	flagellar P-ring protein	flagellar P-ring protein
EP01_RS16740	Bd0540	0.18026	0.389605	4.3822	0.353576	1.01577	0.226174	9.10716	0.858665	5.25817	0.278479	flagellar hook-associated protein FlgK	flagellar hook-associated protein FlgK
EP01_RS16745	Bd0542	0.152954	0.466176	5.02	0.195968	2.24963	0.318305	9.58933	0.911432	7.15226	0.391689	flagellar hook-associated protein 3	flagellar hook-associated protein 3
EP01_RS16975	Bd0593	0.685623	0.540487	0	0	0.00533744	0.00328865	0.000741176	0.000742055	0.000774666	0.000392577	thiamine ABC transporter substrate-binding protein
EP01_RS17015	Bd0604	1.05747	0.990629	1.80019	0.219455	4.00479	0.0820129	0.205614	0.0138712	2.5086	0.213152	flagellin		NEUTRAL Control	NEUTRAL (C4)
EP01_RS17055	Bd0611	0.345152	0.282139	0.000524276	0.000270829	0.00484975	0.00217402	0.00288772	0.000796531	0.0024659	0.000473474	flagellar export chaperone FliS	flagellar export chaperone FliS
EP01_RS17060	Bd0613	0.310055	0.222693	0.0423347	0.0122712	0.0176118	0.0176327	0	0	0.00619033	0.00619767	hypothetical protein	hypothetical	Has signal sequence. P sort says periplasmic space/ outer membrane	28% spindle pole (protein binding)
EP01_RS17140	Bd0631	0.182362	0.700958	1.34469	0.0692796	1.48632	0.139016	0.0989611	0.01942	1.52866	0.11432	hypothetical protein	hypothetical	No Signal Sequence.	40% membrane protein, protein transport, 32% oxidoreductase
EP01_RS17155	Bd0634	0.0278482	0.354315	0.0951283	0.0122185	0.227119	0.0526317	0.0612301	0.0117212	1.26389	0.188405	hypothetical protein	hypothetical	No Signal Sequence.	94% duf4398 family protein (pa2901) from P. aeruginosa, 68% chaperone
EP01_RS17510	Bd0712	1.39633	1.91448	1.78714	0.0357956	2.09441	0.0528944	0.121286	0.01758	1.85171	0.126388	glycosyl transferase
EP01_RS17630	Bd0739	0.010392	0.0483695	0.000277571	0.000140357	0.00443242	0.000235062	0.00270144	0.000676958	0.00171505	0.000416315	hypothetical protein	hypothetical	Has signal sequence. P sort says inner membrane	98.6% transmembrane protein colicin ia
EP01_RS17645	Bd0742	0.02464	0.0793159	0	0	0.00193293	0.000969	0.00584282	0.000393438	0.00384274	0.00123772	GGDEF domain-containing protein	GGDEF domain-containing protein
EP01_RS17840	Bd0789	0.00487058	0.0397186	0.000676112	0.000676914	0.00292088	0.00216411	0.00715312	0.00325069	0.00340424	0.00149521	disulfide interchange protein	Protein-disulfide isomerase
EP01_RS17850	Bd0791	0.081537	0.113031	0.000460901	0.000461447	0.00341308	0.00098564	0.00242826	0.00132636	0.0043262	0.000917371	cytochrome P450	Cytochrome P450-like protein
EP01_RS17855	Bd0792	0.0618344	0.211712	0.000390401	0.000195552	0.00453419	0.000625567	0.0052992	0.00134794	0.00459512	0.00108442	hypothetical protein	hypothetical		98% metal binding (Cupredoxins)
EP01_RS17860	Bd0793	0.00173413	0.0392236	0.000392151	0.000392616	0.00636505	0.00216174	0.00514339	0.00177292	0.00251064	0.000539389	tight adherance flp pilus assembly protein	Type II/IV secretion system ATP hydrolase TadA/VirB11/CpaF, TadA subfamily
EP01_RS18035	Bd0827	0.373007	0.595001	0.000681021	0.000681829	0.00384802	0.00274132	0.00291338	0.00119377	0.00116899	0.000590551	hypothetical protein	3-deoxy-D-manno-octulosonate 8-phosphate phosphatase	Has signal sequence. P sort says inner/outer membrane.	100% probable yrbi family phosphatase
EP01_RS18040	Bd0828	0.0207469	0.097307	0.0040597	0.00406451	0	0	0.0167991	0.0073431	0.00448146	0.00259349	hypothetical protein	hypothetical	Has signal sequence. P sort says inner/outer membrane.	99% transmembrane beta barrels (OMPA-like) OM porin
EP01_RS18045	Bd0829	0.00705502	0.0725875	0.00333465	0.00168751	0.0014044	0.00140606	0.0112392	0.0054183	0.00560977	0.0042396	hypothetical protein	hypothetical	No signal sequence.	99% outer membrane porin ompw
EP01_RS18050	Bd0831	0.00220281	0.0388643	0.00774487	0.00180837	0.00500104	0.00500697	0.00835393	0.00419826	0.0101881	0.00646865	hypothetical protein	hypothetical	No signal sequence.	100% n-terminal acetyltransferase, 100% flagellar motor protein, 100% cell cycle, 100% transcription
EP01_RS18055	Bd0832	0.0286823	0.0717646	0.00653358	0.000421062	0.00547636	0.000336095	0.0120345	0.00408717	0.00364244	0.000556582	adventurous gliding motility protein U	adventurous gliding motility protein U
EP01_RS18060	Bd0833	0.0465814	0.0574208	0.000483446	0.000286652	0.00355346	0.000131674	0.00283241	0.000969995	0.00185444	0.000400879	adventurous gliding motility protein T	tetratricopeptide repeat protein
EP01_RS18070	Bd0834	0.00728778	0.0619571	0	0	0.0101828	0.0101949	0	0	0.00325601	0.00325987	hypothetical protein	hypothetical abductin-like protein	Has signal sequence. P sort says inner membrane	99.8% pknb-phosphorylated rv1827, 99.8% fha domain of kanadaptin, 98.4% TonB
EP01_RS18075	Bd0836	0.0393335	0.0611409	0.00481987	0.00150094	0.00885587	0.0049102	0.010604	0.00229108	0.0025161	0.000568916	adventurous gliding motility protein R	MotA/TolQ/ExbB proton channel family protein
EP01_RS18080	Bd0837	0.00355233	0.022716	0	0	0	0	0	0	0	0	tolR protein	Biopolymer transport protein
EP01_RS18085	Bd0838	0.0111362	0	0.00176927	0.00177137	0.00685647	0.00354519	0.0089526	0.00614858	0.00548553	0.00355271	adventurous gliding motility protein S	adventurous gliding motility protein S
EP01_RS18185	Bd0860	0.00183547	0.0464544	0	0	0.0363564	0.0363995	0	0	0.0716677	0.0717527	phosphonate ABC transporter ATP-binding protein	Phosphonate ABC transporter ATP-binding protein
EP01_RS18190	Bd0861	0.000735216	0.0333392	0.000359467	0.00018122	0.00402615	0.000950305	0.00418193	0.00170363	0.00169052	0.000400967	ABC transporter permease	hypothetical
EP01_RS18210	Bd0865	0.00347899	0.0598706	0	0	0.0100544	0.0100663	0.00282055	0.00282389	0	0	hypothetical protein	Type IV pilus biogenesis protein PilO
EP01_RS18215	Bd0866	0.00161015	0.0435415	0.00066631	0.000159245	0.00553934	0.000523422	0.00276941	0.000550206	0.00177584	0.000637468	fimbrial assembly protein	Type IV pilus biogenesis protein PilP
EP01_RS18220	Bd0867	0.00355751	0.0397716	0.000614014	0.000333722	0.00407251	0.00127593	0.00363243	0.0012343	0.0018721	0.000468249	fimbrial assembly protein	Type IV pilus biogenesis protein PilQ
