# Supplementary material for: High-Throughput Analysis of Gene Function in the Bacterial Predator Bdellovibrio bacteriovorus
Source: mBio. 2019 Jun 11;10(3):e01040-19. doi: 10.1128/mBio.01040-19 (PMC6561027; doi:10.1128/mBio.01040-19)
Supplement: DATA SET S6 [file mBio.01040-19-sd006.xls]

## Sheet: Sheet1
Data Set S6. Combined results from Tn-FACSeq, killing assay, and Tn-SphereSeq
Locus	HD100 Name	Lambert Bdelloplast	Lambert HI Growth	Karunker AP Induced	Karunker GP3 Induced	Orig VCPL	MiniVCPL avg		Tn-FACSeq	Stdv	n	Survival %	Stdv	n	Tn-SphereSeq	Stdv	n	NCBI ProteinID	RAST Annotation	Note	PHYRE 2
EP01_RS00300	Bd2995	1.56901	4.03802		37.754	1.29764	1.94141		3.58346	1.53307	5	ND			0.393641	0.346499	5	RNA methyltransferase
EP01_RS00820	Bd3103	0.771883	1.5596	N/A	N/A	1.58166	1.3407		ND			ND			1.24306	0.205528	6	phosphonate ABC transporter, permease protein PhnE
EP01_RS00905	Bd3124	1.07989	4.82834		14.4828	1.302	1.17067		1.28815	0.368361	6	ND			0.780887	1.02117	6	alanine racemase
EP01_RS01025	Bd3148	0.624842	0.204382	41.8667		0.00311691	0.058923		ND			64.4947	56.6349	4	ND			hypothetical protein	serine/threonine protein kinase	No Signal Sequence.	100% serine/threonine-protein kinase pkng
EP01_RS01465	Bd3246	0.902269	0.770105		4.59016	0.187324	1.27033		1.50454	0.644674	6	ND			0.845239	0.193539	6	hypothetical protein	Lipoprotein signal peptidase	No Signal Sequence.	100% lipoprotein signal peptidase, 99% signaling protein
EP01_RS01730	Bd3304	0.611765	0.691375	11.6864		0.0036311	0.000925322		0.717345	0.113485	5	ND			0.892701	0.654402	6	hypothetical protein	PE family protein	No Signal Sequence.	99% contractile protein collagen I alpha, 99% transmembrane protein colicin ia
EP01_RS02340	Bd3439	1.13096	0.576837		11.2245	0.255677	4.58765		1.38042	1.26693	3	ND			0.326739	0.0856367	6	hypothetical protein	hypothetical		91% Mog1p/PsbP-like
EP01_RS03695	Bd1509	0.844575	1.70449		6.51376	0.00360886	0.0404861		ND			66.5215	52.6296	3	ND			type IV-A pilus assembly ATPase PilB	type IV-A pilus assembly ATPase PilB
EP01_RS03705	Bd1511	0.766015	3.25431	N/A	N/A	0	0.0001		0.108676	0.188233	4	ND			0.017965	0.0164238	6	pilC; type II secretion system protein	pilC; type II secretion system protein
EP01_RS04455	Bd1672	0.986466	1.6075		177	0.0126211	0.882086		0.270812	0.223661	3	0.564763	0.236597	3	0.277094	0.157379	5	N-acetylglucosaminyltransferase	hypothetical
EP01_RS04460	Bd1673	0.95199	0.79826		10	0.00696249	0.00025177		15.5875	26.6988	4	74.5532	22.7336	3	0.96496	0.323821	6	cation tolerance protein CutA	sulfatase
EP01_RS04465	Bd1674	0.939352	0.494613		N/A	0.0827255	1.27393		0.828777	0.663891	5	0.220824	0.0762068	3	1.64707	0.585423	6	O-antigen ligase	Oligosaccharide repeat unit polymerase Wzy
EP01_RS04510	n/a					0.14662	0.0001		0.660582	0.432832	6	ND			0.323325	1.17373	6	glucosamine 6-phosphate synthetase	WbpG
EP01_RS04535	Bd1700	0.972791	1.38809		44	0.111801	0.0001		1.10633	0.281457	4	ND			0.109648	0.0659642	6	capsular biosynthesis protein	UDP-N-acetylglucosamine 4,6-dehydratase
EP01_RS04540	n/a					0.600501	1.18607		0.729544	0.26806	4	ND			0.161421	0.277196	6	aminotransferase DegT
EP01_RS04600	Bd1715	0.818292	16.8342		250.25	0.109182	0.0538512		ND			ND			ND			sodium-translocating pyrophosphatase
EP01_RS05030	Bd1804	0.846902	0.512309	N/A	N/A	0.225952	0.00048468		ND			ND			ND			hypothetical protein	serine/threonine protein kinase	No Signal Sequence.	77% survival motor neuron protein (splicing), 40% oxidoreductase
EP01_RS05135	Bd1827	0.811541	3.6428		24.0201	1.20676	0.0001		0.95897	0.333183	6	ND			0.535314	0.212183	6	acyl-CoA thioesterase
EP01_RS05415	Bd1891	0.676321	0.15331	154.75		3.06973	0.0001		0.464477	0.136825	6	ND			0.260106	0.043775	6	NtrC family transcriptional regulator	RR w/ CheY-like receiver, AAA-type ATPase, and DNA-binding domains"
EP01_RS05420	Bd1892	0.555007	0.100283	54.65		2.84196	0.0001		0.317822	0.0952931	6	ND			0.593683	0.117594	6	hypothetical protein	hypothetical	Has signal sequence. P Sort thinks it's an inner membrane protein.	45% transcription (zinc finger), 43.6% translation (tudor), 42.4% SH3-like barrel
EP01_RS05625	Bd1937	0.757714	0.288565	46.2368		0.352215	0.000538445		0.907332	0.454015	5	ND			0.198975	0.0174485	6	hypothetical protein	hypothetical	Has signal sequence. P sort says inner membrane	55% oxidoreductase
EP01_RS05665	Bd1946	0.635387	0.183462	4.94557		0.00568835	0.000381303		0.29685	0.0801625	6	89.7132	43.1645	5	0.221463	0.158246	6	hypothetical protein	hypothetical	Has signal sequence. P sort thinks it's a lipoprotein in membrane.	93% transport protein, outer membrane porin
EP01_RS05835	Bd1981	0.744534	0.131544	74.918		0.0570504	0.265235		1.73572	1.2347	5	ND			0.354461	0.207188	6	hypothetical protein	hypothetical	Has signal sequence. P sort says inner membrane	12% ferredoxin like, 8.6 membrane protein
EP01_RS05920	Bd1999	1.00753	0.389654		60	3.0587	2.74012		0.947177	0.547482	5	ND			0.404889	0.216816	6	patatin	patatin
EP01_RS06200	Bd2058	0.55704	0.549521	41.1786		0.144718	0.00024342		ND			ND			ND			hypothetical protein	hypothetical	No signal sequence.	52% hydrolase
EP01_RS06680	n/a					2.88415	15.9713		ND			ND			ND			phage tail tape measure protein	Tail length tape measure protein
EP01_RS07100	Bd2187	0.854713	1.79793		16.4865	0.160942	0.000778541		ND			ND			ND			hypothetical protein	InterPro: Proline-rich region, homology to eukaryotic Chromosome-associated kinesin KIF4A (Chromokinesin) hypothetical protein	No signal sequence.	93% maltose-binding, 84% ribosome inhibitor/hydrolase
EP01_RS07205	Bd2209	0.624915	0.144641	701.369		0.0771025	1.5563		1.48508	1.77762	6	0.118329	0.108247	3	1.11754	0.568104	6	calcium-binding protein	Complete genome; segment 13/17
EP01_RS07210	Bd2210	0.686972	0.110719	1579.04		0.0248821	0.000893579		0.1096	0.122633	5	100	40	3	0.796925	0.0502189	6	hypothetical protein	hypothetical	No signal sequence.	38% phage head fiber, 25% head-binding domain of phage tailspike protein, 23% hydrolase
EP01_RS07215	Bd2211	0.695099	0.120994	4259.8		0.060534	0.00109883		ND			ND			ND		6	hypothetical protein	hypothetical	Has signal sequence. P sort says inner/outer membrane.	70% membrane protein: PSII rxn center, 60% electron transport
EP01_RS07220	Bd2212	0.60863	0.0954236	1786.85		0.0386714	1.19516		1.02171	0.550848	5	ND			0.642825	0.225663	6	hypothetical protein	hypothetical	Has signal sequence. P sort says inner/outer membrane.	98% cell adhesion, other 90%+ include gene regulation, motor protein, cell cyle, hydrolase, protein binding
EP01_RS07535	Bd2276	0.693092	0.653493	N/A	N/A	3.41152	3.49608		0.895748	0.250232	5	ND			0.486927	0.243538	6	DNA-binding protein	putative nucleic acid binding protein, containing KH domain (much smaller)
EP01_RS08115	Bd2402	0.795038	0.362796	12.32		0.406387	4.68327		1.768	1.05532	5	ND			1.20393	0.232322	6	response regulator	Response regulators consisting of a CheY-like receiver domain and a winged-helix DNA-binding domain
EP01_RS08335	Bd2456	1.00599	7.95342		517.419	0.244275	5.20176		1.40323	0.872943	5	ND			0.464184	0.548944	4	hypothetical protein	Peptidyl-prolyl cis-trans isomerase PpiD (EC 5.2.1.8)	No Signal Sequence.	100% chaperone/ isomerase facilitating outer membrane protein folding
EP01_RS08390	Bd2469	0.963038	1.09683	N/A	N/A	0.052369	0.00213721		0.470119	0.0332389	4	89.9603	35.5704	3	0.448172	0.182734	6	hypothetical protein	FOG: CheY-like receiver	No Signal Sequence.	99.9% two component RR, CheY-like
EP01_RS08405	Bd2473	1.00001	3.97197	N/A	N/A	0.00080863	0.000271267		ND			97.1761	2.59378	4	ND			hypothetical protein	Uncharacterized protein with LysM domain, COG1652	No Signal Sequence.	99.7% kbp.k putative potassium sensor, 99.1% sugar-binding protein, 98.4% flagella basal body motor protein
EP01_RS08410	Bd2474	0.896069	6.71644		13.1757	0.0324437	0.000243038		0.681389	0.246779	5	ND			0.384948	0.169387	6	hypothetical protein	conserved hypothetical protein ybgf	No Signal Sequence.	99.9% metal binding, 99.8% cell adhesion/ chaperone/protein binding/ transferase
EP01_RS08480	Bd2490	0.89324	1.9174		21.0656	0.0972348	0.000262493		0.429884	0.313465	5	105.613	23.9305	3	0.158648	0.0511334	6	hypothetical protein	FOG: TPR repeat	Has signal sequence. P sort says inner/outer membrane.	100% n-terminal acetyltransferase, 100% tetricopeptide repeat, 100% the nata acetyltransferase complex bound to ppgpp
EP01_RS08490	Bd2492	0.898777	1.4285		150.909	0.00156608	0.0001		ND			ND			ND			hypothetical protein	hypothetical	Has signal sequence. P sort says inner membrane	52% chaperone/ protein binding
EP01_RS09425	Bd2684	0.897213	0.834374		4.92537	0.0280296	0.0409855		0.490652	0.238455	5	79.3143	31.3754	3	5.20992	1.70755	6	hypothetical protein	hypothetical	Has signal sequence. P sort says inner/outer membrane.	30% protein of unknown function in methanobacterium thermoautotrophicum
EP01_RS09440	Bd2687	0.94162	0.431662	N/A	N/A	0	0.000228163		0.646021	0.417413	6	73.9549	18.6801	3	0.202881	0.0415826	6	hypothetical protein	surface protein PspC	No Signal Sequence.	51% DNA-binding protein and abc transporter
EP01_RS09590	Bd2719.5 (Bd4000 according to Avidan 2017)					0.0118475	0.00127541		ND			74.4856	24.178	3	ND			hypothetical protein	Not annotated in RAST	No Signal Sequence.	18% transferase
EP01_RS09610	Bd2723	0.715263	0.116738	223.995		0.0830494	0.835909		0.553753	0.183106	5	ND			ND	2.42713	6	hypothetical protein	hemolysin-type calcium binding protein	No Signal Sequence.	90% cell adhesion integrin, 88% hydrolase/ structural protein
EP01_RS09615	Bd2724	0.637447	0.15589	340.374		0.129565	1.17545		1.01808	0.229706	5	ND			0.579094	0.0835508	6	prepilin-type N-terminal cleavage/methylation domain-containing protein	hypothetical	Has signal sequence. P sort says inner/outer membrane.	86% pili subunits, 81% cell adhesion fimbrial
EP01_RS09620	Bd2725	0.646919	0.239945	255.364		0.11863	0.939666		0.864957	0.350473	5	ND			1.08999	0.0738138	6	hypothetical protein	hypothetical	Has signal sequence. P sort says inner/outer membrane.	69% membrane protein: PSII rxn center, 58% electron transport
EP01_RS09625	Bd2726	0.712599	0.130049	246.685		0.135069	1.11503		1.94143	1.47588	5	ND			6.16587	0.819419	6	hypothetical protein	hypothetical	No Signal Sequence.	85% hydrolase, 75% viral capsid, 68% transferase/ transcription
EP01_RS09765	Bd2761	1.12136	1.84769		206.765	0.0401842	0.0001		ND			ND			ND			phosphate regulon protein	response regulator
EP01_RS10265	Bd2866	0.567597	0.147395	1157.49		0.343954	0.0139048		1.30335	1.1014	5	ND			ND	1.15166	6	hypothetical protein	PE family protein	No Signal Sequence.	96.9% cell adhesion (cadherin), 94.7% staph adhesin srap
EP01_RS10280	Bd2869	0.949913	0.397766	76.0111		0.2928	10.3584		1.05533	0.437483	4	ND			1.24592	0.366544	6	serine/threonine protein kinase	serine/threonine protein kinase
EP01_RS10290	Bd2871	0.703053	0.0513849	86.95		0.446732	0.0001		ND			ND			ND			hypothetical protein	hypothetical	No Signal Sequence.	22% MK0786-like
EP01_RS10295	Bd2872	0.60251	0.0575737	1348.47		0.275509	0.0213179		1.10892	1.28563	5	ND			0.207009	0.354965	3	hypothetical protein	phage tail fiber protein	Has signal sequence. P sort says inner/outer membrane.	No hits by PHYRE 2
EP01_RS10305	Bd2874	0.812563	0.104987	477.4		0.220852	1.65813		1.37393	0.282972	5	ND			4.63773	0.523851	6	hypothetical protein	hypothetical	No Signal Sequence.	23% lyase, 20% intraflagellar motor protein
EP01_RS11165	Bd3772	0.610978	0.134586	109.021		0.0791425	0.104853		0.20712	0.358743	3	ND			0.320725	0.22374	6	hypothetical protein	hypothetical	No Signal Sequence.	24% immunoglobulin-like beta sandwich, 21% viral tail fiber
EP01_RS11170	Bd3773	0.90733	3.6957	N/A	N/A	0.131509	0.0006231		ND			ND			0.152344	0.0268679	6	UTP--glucose-1-phosphate uridylyltransferase	UTP--glucose-1-phosphate uridylyltransferase
EP01_RS11175	Bd3774	1.18435	3.13672	N/A	N/A	0.355259	9.32469		ND			ND			ND			hypothetical protein	hypothetical		73% top domain of virus capsid
EP01_RS11435	Bd3829	1.055	3.94809		44.25	0.00350036	0.000587004		2.32827	2.5684	3	ND			0.547846	0.0202633	6	hypothetical protein	Tfp pilus assembly protein PilF	No Signal Sequence.	99.9% T4P PilF
EP01_RS11480	Bd3839	0.625596	0.157652	22.4517		0.00761943	0.00147978		1.07474	0.478213	5	ND			0.919274	0.074166	6	hypothetical protein	keratin complex 1, acidic, gene 9	Has signal sequence. P sort says inner/outer membrane.	64% transmembrane protein: acetylcholine receptor, 57% hydrolase regulator
EP01_RS11545	Bd3852	0.70704	0.169112	N/A	N/A	0.00130588	0.000558171		0.428566	0.24976	5	134.805	46.9378	3	0.0489323	0.052969	6	twitching motility protein PilT	twitching motility protein PilT
EP01_RS11920	Bd0019	0.798727	1.95442		213.061	0.0104354	0.0001		0.333938	0.208944	5	56.9206	21.728	5	0.254108	0.163444	6	hypothetical protein	Parvulin-like peptidyl-prolyl isomerase	No Signal Sequence.	100% chaperone (cell binding factor 2 of C. jejuni), 100% isomerase OM protein folding, 99.5% FKBP-like
EP01_RS12065	Bd0050	0.973944	4.95765		293.077	0.682583	4.00383		0.982124	0.830691	5	ND			2.31231	1.97855	6	hypothetical protein
EP01_RS12180	Bd0075	0.850215	1.03981	N/A	N/A	0.0287922	0.000567087		0.33826	0.176118	5	111.348	27.7366	3	0.302445	0.107298	6	hypothetical protein	TPR repeat protein	Has signal sequence. P sort says inner/outer membrane.	100% superkiller protein 3 (hydrolase), 100% n-acetyltransferase, 100% motor protein (flagellar)
EP01_RS12325	Bd0102	0.795795	0.846482	N/A	N/A	0.0800316	0.00219422		0.112555	0.123827	4	1.84497	2.56044	3	2.57013	1.84185	6	response regulator	Chemotaxis regulator - transmits chemoreceptor signals to flagellar motor components CheY
EP01_RS12340	Bd0108	0.770208	0.329645	5.61009		7.66914	15.8352		1.64968	0.757812	5	ND			4.80026	0.208778	6	hit locus	hit locus orf4
EP01_RS12350	Bd0110	0.661246	0.215554	22.3647		0.0128492	0.0120018		0.904047	0.493557	3	ND			2.36378	0.969903	5	hypothetical protein	Flp pilus assembly protein TadB
EP01_RS12355	Bd0111	0.647913	0.380255	64.225		0.00178083	0.000843516		1.33709	0.475022	5	ND			0.289438	0.0616442	6	Flp pilus assembly protein TadA	Type II/IV secretion system ATP hydrolase TadA/VirB11/CpaF, TadA subfamily
EP01_RS12360	Bd0112	0.719739	0.144558	299.536		0.00546519	0.000781708		1.41145	1.01412	5	91.8651	35.0146	3	0.921119	0.066146	6	pilus assembly protein	Flp pilus assembly protein CpaC
EP01_RS12365	Bd0113	0.640047	0.112199	456.2		0.0236435	0.0001		ND			ND			ND			Flp pilus assembly protein CpaB	Flp pilus assembly protein RcpC/CpaB
EP01_RS12370	Bd0114	0.623682	0.243029	240.95		0.0051424	0.000737381		1.11972	0.316612	5	ND			0.462345	0.0657957	6	hypothetical protein	hypothetical	Has signal sequence. P sort says inner/outer membrane.	40% metal binding protein, gtpase-activating zinc finger
EP01_RS12375	Bd0115	0.557865	0.198559	171.144		0.00215172	0.0001		0.270563	0.468629	4	78.8957	12.6865	4	ND			hypothetical protein	hypothetical	Has signal sequence. P sort says inner/outer membrane.	38% metal binding protein gtpase-activating
EP01_RS12380	Bd0117	0.663119	0.258759	267.7		0.00192663	0.0001		ND			ND			ND			hypothetical protein	hypothetical	Has signal sequence. P sort says inner/outer membrane.	24% Indolic compounds 2,3-dioxygenase-like
EP01_RS12385	Bd0118	0.56915	0.164814	244.115		0.00234986	0.0001		ND			ND			ND			hypothetical protein	hypothetical	No Signal Sequence.	12% rna binding protein
EP01_RS12390	Bd0119	0.647263	0.185406	330.215		0.000990145	0.000228426		0.943153	0.838545	5	ND			0.00120482	0	6	hypothetical protein	hypothetical	No Signal Sequence.	20% protein binding
EP01_RS12525	Bd0148	0.810649	0.349164	N/A	N/A	0.00293602	0.000986045		0.476799	0.722707	5	ND			0.489659	0.266184	6	hypothetical protein	hypothetical	Has signal sequence. P sort says inner/outer membrane.	65% transferase (uridine phosphorylase)
EP01_RS12530	Bd0149	0.585961	0.189672	111.205		0.0399359	0.0237153		0.931603	0.456585	5	43.22	29.0664	4	0.477778	0.0804466	6	hypothetical protein	PE-PGRS FAMILY PROTEIN (much smaller)	No Signal Sequence.	64% antifreeze protein
EP01_RS12535	Bd0150	0.605779	0.337832	55.6333		0.0029133	0.000552957		0.884646	0.299737	6	83.1692	23.7354	3	0.179173	0.0200081	6	hypothetical protein	hypothetical	Has signal sequence. P sort says inner/outer membrane.	22% antimicrobial peptide
EP01_RS12585	Bd0161	0.5386	0.100089	34.4067		0.00649148	0.000550504		0.503106	0.21065	5	112.944	42.4543	3	0.256764	0.0584398	6	hypothetical protein	peptidoglycan lytic protein P45	No Signal Sequence.	98% contractile protein, 98% transmembrane protein colicin ia
EP01_RS12820	Bd0217	0.60544	0.0470554		300	0.164834	0.153152		0.865194	0.15786	6	ND			10.7801	0.680404	6	hypothetical protein	hypothetical	No Signal Sequence.	15% transferase/DNA
EP01_RS13085	Bd0273	0.839898	3.95081		57.7419	0.0150717	0.0892857		0.489933	0.162468	6	26.5871	27.0143	4	0.717528	0.107384	6	hypothetical protein	hypothetical	No Signal Sequence.	93% protein kinase C (transferase), 90% protein-coupled receptor kinase (ligase)
EP01_RS13160	Bd0288	0.894271	26.5421		188.235	0.154511	0.0001		ND			ND			ND			cytochrome c oxidase subunit III	Cytochrome c oxidase polypeptide III
EP01_RS13550	Bd0372	0.929195	0.358091	N/A	N/A	3.82593	0.000500157		0.268284	0.211682	6	ND			0.520511	0.112424	6	hypothetical protein	Adenylate cyclase	Has signal sequence. P sort says periplasmic space/ outer membrane	99.9% ferredoxin metal binding, isc-like
EP01_RS13635	Bd0389	0.961575	0.735869		24.6154	4.5746	13.6889		ND			ND			ND			6-O-methylguanine DNA methyltransferase	Methylated-DNA--protein-cysteine methyltransferase
EP01_RS13675	Bd0396	0.766474	0.156203	7.11905		4.05186	21.3433		1.21286	0.390521	5	ND			1.8677	0.615054	6	energy transducer TonB	Putative TolA protein
EP01_RS13720	Bd0407	1.09722	3.39172	N/A	N/A	0.070247	0.000580771		3.36084	4.22921	6	ND			0.850041	0.047758	6	hydrolase	dNTP triphosphohydrolase, putative
EP01_RS13725	Bd0408	0.766986	0.607848	N/A	N/A	0.186296	4.76432		2.32936	0.837403	5	ND			0.00273224	0	6	flagellin	Flagellin protein FlaA
EP01_RS13970	Bd0464	0.627304	0.270896		29.1558	0.233698	0.000587985		0.74745	0.713978	5	ND			ND			cell division protein DivIVA homologue	Cell division initiation protein DivIVA
EP01_RS14000	Bd0470	0.552315	0.298033	95.05		0.0332645	0.000884536		0.194632	0.124356	5	85.7891	21.6391	3	0.223413	0.0657514	6	pilus assembly protein TadC	pilus assembly protein TadC
EP01_RS14005	Bd0471	0.647218	0.21102	173.8		0.0154731	0.000978495		0.327408	0.567087	4	ND			0.675529	0.175125	6	secreted protein	uncharacterized conserved protein	Has signal sequence. P sort says inner/outer membrane.	100% transcription regulator (hypothetical signal peptide protein)
EP01_RS14010	Bd0472	0.662194	0.479046	179.367		0.00208776	0.000696738		0.572165	0.315525	5	94.9608	8.78776	4	0.458173	0.101916	6	FHA domain-containing protein	conserved hypothetical protein with FHA domain	No Signal Sequence.	99.9% protein binding, or T3SS, or protein transport
EP01_RS14015	Bd0473	0.799002	0.340761	266.6		0.00247836	0.000571989		1.00258	0.3486	5	ND			0.522825	0.0735192	6	FHA domain-containing protein	FHA domain containing protein	No Signal Sequence.	99.9% fha domain
EP01_RS14020	Bd0474	0.768335	0.596508	129.087		0.00362326	0.00154471		0.010499	0.0181848	3	97.3333	4.6188	3	0.163102	0.137861	6	FHA domain-containing protein	hypothetical protein	No Signal Sequence.	99.8% fha domain (protein binding)
EP01_RS14025	Bd0475	0.814819	0.406908	23.8867		0.0234931	0.0640803		1.19456	0.350738	5	ND			0.655993	0.11598	6	hypothetical protein	hypothetical protein	No Signal Sequence.	91% serine phosphatase, bacterial stressosome, 90% stage 2 sporulation phosphatase
EP01_RS14245	Bd0874	0.976093	1.65591		6.92308	0.00149923	0.00275857		1.90085	1.39779	6	ND			8.12591	4.54008	6	hypothetical protein	hypothetical	Has signal sequence. P sort says inner/outer membrane.	62% exocytosis
EP01_RS14250	Bd0875	2.98328	1.14783	N/A	N/A	0.0784797	0.103604		3.24777	2.03971	6	ND			10.1757	0.724559	6	hypothetical protein	cell surface protein precursor	No Signal Sequence.	99.5% integrin I (cell adhesion)
EP01_RS14260	Bd0878	0.777874	0.806713	11.8556		0.288592	0.00864537		0.790912	0.115843	5	ND			0.227419	0.0949358	6	hypothetical protein	flagellar motor switch protein	No Signal Sequence.	99% FliG (flagellar motor switch protein)
EP01_RS14930	Bd1023	0.884031	4.32258		102.143	0.0631993	0.000410764		0.434493	0.153285	6	ND			0.405873	0.12382	6	MFS transporter	ABC transporter, ATP-binding protein
EP01_RS14935	Bd1024	0.872735	15.4592		63.125	0.00502836	0.000431423		0.642749	0.210648	6	79.5518	7.80088	3	0.296607	0.0555909	6	ABC transporter permease	gliding motility protein GldF
EP01_RS14940	Bd1025	1.03512	10.7573		48.75	0.00873434	0.000668901		1.07899	1.33912	4	0.12871	0.191643	3	1.77408	0.418485	6	gliding motility ABC transporter	mucin 2 precursor
EP01_RS14945	Bd1026	0.951448	4.32089		55.625	0.0424568	0.21297		0.579493	0.16492	6	ND			3.48814	0.986171	6	hypothetical protein	hypothetical protein	Has signal sequence. P sort says inner/outer membrane.	No good PHYRE 2 hits
EP01_RS15055	Bd1051	1.03045	7.51512		22.4528	0.0241408	0.0001		ND			43.3362	10.035	4	ND			triose-phosphate isomerase	triose-phosphate isomerase
EP01_RS15170	Bd1076	0.673128	0.21062	108.077		0.146755	0.000322199		ND			59.4329	15.7245	4	ND			flagellar protein FliL	flagellar protein FliL
EP01_RS15185	Bd1079	0.818268	0.988657	N/A	N/A	0.00223986	0.000508269		ND			92.4448	24.4691	5	ND			hypothetical protein	hypothetical	No Signal Sequence.	37% tyrosyl-trna synthetase splicing2 factor with a group i intron rna
EP01_RS15970	Bd1265	1.39429	1.61759	N/A	N/A	0.159199	0.0001		ND			ND			ND			peptidase	signal transduction histidine kinase
EP01_RS15980	Bd1267	1.19481	0.513355		76.3043	9.21556	15.1506		ND			ND			ND			transcriptional regulator	hypothetical
EP01_RS16090	Bd1288	0.803424	1.33496	N/A	N/A	3.51124	0.000232496		0.409539	0.359225	3	ND			0.00285714	0	6	ATP-dependent Clp protease ATP-binding subunit ClpA	ClpA
EP01_RS16095	Bd1289	0.607258	1.52009	N/A	N/A	4.96111	0.000822846		ND			ND			4.90346	0.146534	6	ATP-dependent Clp protease adapter protein ClpS	Not annotaed in RAST
EP01_RS16100	Bd1290	0.830891	0.603431	9.9012		0.00553157	0.000891905		0.461196	0.178455	5	ND			1.72751	0.238206	6	pilus assembly protein PilA	Not annotated in RAST
EP01_RS16105	Bd1291	0.731119	0.77973	N/A	N/A	0.00216517	0.000615389		0.41797	0.105613	5	49.3861	32.04	5	0.577464	0.126495	6	hypothetical protein	hypothetical	99.8% transferase: udp-n-acetylglucosamine--peptide n-, 99.7% Tetratricopeptide repeat (TPR)
EP01_RS16610	Bd1399	1.28608	1.05227		5.80645	0.159136	0.00130971		1.02102	0.262337	5	ND			ND	0.0766921	6	hypothetical protein	hypothetical	No Signal Sequence.	33% deoxycytidine triphosphate deaminase
EP01_RS16705	Bd0532	0.571214	1.08274	N/A	N/A	0.0276472	0.182233		1.24279	0.33708	5	ND			1.66344	0.45082	6	flagella basal body P-ring formation protein FlgA	flagella basal body P-ring formation protein FlgA
EP01_RS16715	Bd0535	0.648551	0.525114	N/A	N/A	0.0285984	0.364412		1.49804	0.673961	5	ND			9.10485	0.886864	6	flagellar P-ring protein	flagellar P-ring protein
EP01_RS16740	Bd0540	0.525951	0.501998	N/A	N/A	0.18026	4.3822		1.11006	0.393428	5	ND			1.78726	0.177667	6	flagellar hook-associated protein FlgK	flagellar hook-associated protein FlgK
EP01_RS16745	Bd0542	0.811666	0.175512	N/A	N/A	0.152954	5.02		1.10581	1.48401	5	ND			0.880658	0.120801	6	flagellar hook-associated protein 3	flagellar hook-associated protein 3
EP01_RS16975	Bd0593	1.09502	1.54534		20.9302	0.685623	0.0001		ND			ND			ND			thiamine ABC transporter substrate-binding protein
EP01_RS17015	Bd0604	0.685133	0.171585	1636.07		1.05747	1.80019		0.692645	0.487149	4	0.0186803	0.0190295	28	0.505209	0.679809	6	flagellin	NEUTRAL Control Mutant
EP01_RS17055	Bd0611	0.596756	0.330893	N/A	N/A	0.345152	0.000524276		2.23998	2.95665	5	ND			0.00280899	0	6	flagellar export chaperone FliS	flagellar export chaperone FliS
EP01_RS17060	Bd0613	0.575431	0.254013	N/A	N/A	0.310055	0.0423347		ND			ND			ND			hypothetical protein	hypothetical	Has signal sequence. P sort says periplasmic space/ outer membrane	28% spindle pole (protein binding)
EP01_RS17140	Bd0631	1.10352	2.15189		253.214	0.182362	1.34469		1.03742	0.807183	5	ND			0.212762	0.108386	6	hypothetical protein	hypothetical	No Signal Sequence.	40% membrane protein, protein transport, 32% oxidoreductase
EP01_RS17155	Bd0634	0.966022	16.0084		44.6602	0.0278482	0.0951283		ND			65.4701	46.1401	4	ND			hypothetical protein	hypothetical	No Signal Sequence.	94% duf4398 family protein (pa2901) from P. aeruginosa, 68% chaperone
EP01_RS17510	Bd0712	0.986264	1.37682		35.814	1.39633	1.78714		ND			ND			ND			glycosyl transferase
EP01_RS17630	Bd0739	0.623934	0.170888	17.7712		0.010392	0.000277571		0.256909	0.234143	5	88.8889	44.3889	3	0.234399	0.103117	6	hypothetical protein	hypothetical	Has signal sequence. P sort says inner membrane	98.6% transmembrane protein colicin ia
EP01_RS17645	Bd0742	0.870959	2.18061	N/A	N/A	0.02464	0.0001		ND			ND			ND			GGDEF domain-containing protein	GGDEF domain-containing protein
EP01_RS17840	Bd0789	0.581846	3.86401		5.06186	0.00487058	0.000676112		0.149396	0.17867	3	99.3479	19.5015	4	0.280451	0.130102	6	disulfide interchange protein	Protein-disulfide isomerase
EP01_RS17850	Bd0791	0.528616	0.153915	29.7696		0.081537	0.000460901		0.103635	0.146562	3	0.0430342	0.0204712	3	ND			cytochrome P450	Cytochrome P450-like protein
EP01_RS17855	Bd0792	0.641783	0.30789	78.275		0.0618344	0.000390401		0.583811	0.230388	6	79.2465	21.9744	5	0.269895	0.0785738	6	hypothetical protein	hypothetical		98% metal binding (Cupredoxins)
EP01_RS17860	Bd0793	0.724195	0.541533	44.3867		0.00173413	0.000392151		0.486936	0.193082	6	188.345	90.7727	3	0.620547	0.341705	6	tight adherance flp pilus assembly protein	Type II/IV secretion system ATP hydrolase TadA/VirB11/CpaF, TadA subfamily
EP01_RS18035	Bd0827	0.651269	2.16196		11.9355	0.373007	0.000681021		ND			ND			ND			hypothetical protein	3-deoxy-D-manno-octulosonate 8-phosphate phosphatase	Has signal sequence. P sort says inner/outer membrane.	100% probable yrbi family phosphatase
EP01_RS18040	Bd0828	0.659687	2.99966		10.9091	0.0207469	0.0040597		ND			0.0461111	0.0179763	3	ND			hypothetical protein	hypothetical	Has signal sequence. P sort says inner/outer membrane.	99% transmembrane beta barrels (OMPA-like) OM porin
EP01_RS18045	Bd0829	0.983184	1.71995	N/A	N/A	0.00705502	0.00333465		2.66052	2.28502	5	ND			0.615402	0.064333	6	hypothetical protein	hypothetical	No signal sequence.	99% outer membrane porin ompw
EP01_RS18050	Bd0831	0.606752	2.46773	N/A	N/A	0.00220281	0.00774487		0.367909	0.212839	5	22.6535	21.6656	3	0.389524	0.0863801	6	hypothetical protein	hypothetical	No signal sequence.	100% n-terminal acetyltransferase, 100% flagellar motor protein, 100% cell cycle, 100% transcription
EP01_RS18055	Bd0832	0.795216	1.6793	N/A	N/A	0.0286823	0.00653358		0.432114	0.201602	5	8.27622	4.15208	3	0.0742334	0.0546641	6	adventurous gliding motility protein U	adventurous gliding motility protein U
EP01_RS18060	Bd0833	0.7951	1.76683	N/A	N/A	0.0465814	0.000483446		1.98345	3.06641	6	ND			0.269257	0.144315	6	adventurous gliding motility protein T	tetratricopeptide repeat protein
EP01_RS18070	Bd0834	0.883513	5.93352	N/A	N/A	0.00728778	0.0001		ND			ND			ND			hypothetical protein	hypothetical abductin-like protein	Has signal sequence. P sort says inner membrane	99.8% pknb-phosphorylated rv1827, 99.8% fha domain of kanadaptin, 98.4% TonB
EP01_RS18075	Bd0836	0.757574	8.2853	N/A	N/A	0.0393335	0.00481987		0.997751	0.39269	6	ND			2.89874	4.5361	6	adventurous gliding motility protein R	MotA/TolQ/ExbB proton channel family protein
EP01_RS18080	Bd0837	0.781031	7.88395	N/A	N/A	0.00355233	0.0001		ND			34.3136	39.3565	4	ND			tolR protein	Biopolymer transport protein
EP01_RS18085	Bd0838	0.94537	0.948322	N/A	N/A	0.0111362	0.00176927		0.163481	0.231197	3	205.983	110.891	3	0.389657	0.0852132	5	adventurous gliding motility protein S	adventurous gliding motility protein S
EP01_RS18185	Bd0860	1.00792	2.83087		63.0769	0.00183547	0.0001		ND			ND			ND			phosphonate ABC transporter ATP-binding protein	Phosphonate ABC transporter ATP-binding protein
EP01_RS18190	Bd0861	0.797389	1.83687		17.5	0.000735216	0.000359467		1.12938	0.232046	3	75.4169	41.5086	4	0.950588	0.0540034	6	ABC transporter permease	hypothetical
EP01_RS18210	Bd0865	1.00597	3.77171		6.2	0.00347899	0.0001		0.261097	0.15161	5	ND			0.260992	0.162932	6	hypothetical protein	Type IV pilus biogenesis protein PilO
EP01_RS18215	Bd0866	0.983785	3.70024		5.85106	0.00161015	0.00066631		0.26103	0.211263	6	ND			0.611259	0.168306	6	fimbrial assembly protein	Type IV pilus biogenesis protein PilP
EP01_RS18220	Bd0867	0.880833	3.99827	14.3328		0.00355751	0.000614014		1.43158	0.215389	5	71.8434	35.6264	3	1.03999	0.200071	6	fimbrial assembly protein	Type IV pilus biogenesis protein PilQ
Intergenic	Intergenic								0.973331	0.285328	6	ND			1.19247	0.650739	6	Intergenic
