# Supplementary material for: High-Throughput Analysis of Gene Function in the Bacterial Predator Bdellovibrio bacteriovorus
Source: mBio. 2019 Jun 11;10(3):e01040-19. doi: 10.1128/mBio.01040-19 (PMC6561027; doi:10.1128/mBio.01040-19)
Supplement: DATA SET S7 [file mBio.01040-19-sd007.xls]

## Sheet: Sheet1
Data Set S7. Primers used in this study
Tn-seq Primers
#	Name	Purpose	Bold underline indicates barcode
1	olk141	For Nextera Tn	CAAGCAGAAGACGGCATACGAGATCCGCCTGCGTCTCGTGGGCTCGGAGATGTG
2	N703	For Nextera Tn	CAAGCAGAAGACGGCATACGAGATTTCTGCCTGTCTCGTGGGCTCGGAGATGTG
3	N708	For Nextera Tn	CAAGCAGAAGACGGCATACGAGATCCTCTCTGGTCTCGTGGGCTCGGAGATGTG
4	N710	For Nextera Tn	CAAGCAGAAGACGGCATACGAGATCAGCCTCGGTCTCGTGGGCTCGGAGATGTG
5	N711	For Nextera Tn	CAAGCAGAAGACGGCATACGAGATTGCCTCTTGTCTCGTGGGCTCGGAGATGTG
6	olk142	For Nextera Tn	CAAGCAGAAGACGGCATACGAGATGGCTCCTCGTCTCGTGGGCTCGGAGATGTG
7	olk143	For Nextera Tn	CAAGCAGAAGACGGCATACGAGATTCTGCGCTGTCTCGTGGGCTCGGAGATGTG
8	olk144	For Nextera Tn	CAAGCAGAAGACGGCATACGAGATCTCCTTACGTCTCGTGGGCTCGGAGATGTG
9	olk145	For Nextera Tn	CAAGCAGAAGACGGCATACGAGATTCCGGGTTGTCTCGTGGGCTCGGAGATGTG
10	olk146	For Nextera Tn	CAAGCAGAAGACGGCATACGAGATGCTTCCGCGTCTCGTGGGCTCGGAGATGTG
11	MCD147	For Mariner Tn	AATGATACGGCGACCACCGAGATCTACACGCAGGCGGGAGACCGGGGACTTATCAGCCAACCTGTTA
12	MCD148	For Mariner Tn	AATGATACGGCGACCACCGAGATCTACACAGGCAGAAGAGACCGGGGACTTATCAGCCAACCTGTTA
13	MCD149	For Mariner Tn	AATGATACGGCGACCACCGAGATCTACACCAGAGAGGGAGACCGGGGACTTATCAGCCAACCTGTTA
14	MCD150	For Mariner Tn	AATGATACGGCGACCACCGAGATCTACACCGAGGCTGGAGACCGGGGACTTATCAGCCAACCTGTTA
15	MCD151	For Mariner Tn	AATGATACGGCGACCACCGAGATCTACACAAGAGGCAGAGACCGGGGACTTATCAGCCAACCTGTTA
16	MCD152	For Mariner Tn	AATGATACGGCGACCACCGAGATCTACACGAGGAGCCGAGACCGGGGACTTATCAGCCAACCTGTTA
17	MCD153	For Mariner Tn	AATGATACGGCGACCACCGAGATCTACACAGCGCAGAGAGACCGGGGACTTATCAGCCAACCTGTTA
18	MCD110	For Mariner Tn	AATGATACGGCGACCACCGAGATCTACACGTAAGGAGGAGACCGGGGACTTATCAGCCAACCTGTTA
19	MCD154	For Mariner Tn	AATGATACGGCGACCACCGAGATCTACACAACCCGGAGAGACCGGGGACTTATCAGCCAACCTGTTA
20	MCD155	For Mariner Tn	AATGATACGGCGACCACCGAGATCTACACGCGGAAGCGAGACCGGGGACTTATCAGCCAACCTGTTA
21	MCD45	For Mariner Tn	AATGATACGGCGACCACCGAGATCTACACAGTCAACAGAGACCGGGGACTTATCAGCCAACCTGTTA
22	MCD46	For Mariner Tn	AATGATACGGCGACCACCGAGATCTACACAGTTCCGTGAGACCGGGGACTTATCAGCCAACCTGTTA
23	MCD47	For Mariner Tn	AATGATACGGCGACCACCGAGATCTACACATGTCAGAGAGACCGGGGACTTATCAGCCAACCTGTTA
24	MCD49	For Mariner Tn	AATGATACGGCGACCACCGAGATCTACACGTCCGCACGAGACCGGGGACTTATCAGCCAACCTGTTA
25	MCD50	For Mariner Tn	AATGATACGGCGACCACCGAGATCTACACGTGAAACGGAGACCGGGGACTTATCAGCCAACCTGTTA
26	MCD51	For Mariner Tn	AATGATACGGCGACCACCGAGATCTACACGTGGCCTTGAGACCGGGGACTTATCAGCCAACCTGTTA
27	MCD52	For Mariner Tn	AATGATACGGCGACCACCGAGATCTACACGTTTCGGTGAGACCGGGGACTTATCAGCCAACCTGTTA
28	MCD53	For Mariner Tn	AATGATACGGCGACCACCGAGATCTACACCGTACGTAGAGACCGGGGACTTATCAGCCAACCTGTTA
29	MCD54	For Mariner Tn	AATGATACGGCGACCACCGAGATCTACACGAGTGGATGAGACCGGGGACTTATCAGCCAACCTGTTA
30	MCD55	For Mariner Tn	AATGATACGGCGACCACCGAGATCTACACACTGATATGAGACCGGGGACTTATCAGCCAACCTGTTA
31	MCD56	For Mariner Tn	AATGATACGGCGACCACCGAGATCTACACATTCCTTTGAGACCGGGGACTTATCAGCCAACCTGTTA
32	MCD73	For Mariner Tn	AATGATACGGCGACCACCGAGATCTACACTAAGGCGAGAGACCGGGGACTTATCAGCCAACCTGTTA
33	MCD74	For Mariner Tn	AATGATACGGCGACCACCGAGATCTACACTAGATCGCGAGACCGGGGACTTATCAGCCAACCTGTTA
34	MCD75	For Mariner Tn	AATGATACGGCGACCACCGAGATCTACACCGTCTTAGGAGACCGGGGACTTATCAGCCAACCTGTTA
35	Nextera 2A-R	Nested PCR (all)	GTCTCGTGGGCTCGGAGATGTGTATAAGAGACAG
36	MCD928	Nested PCR (Mariner)	TCACACAGGAAACAGGACTCTAGAGGA
37	MCD115	Sequencing (Mariner)	GAGACCGGGGACTTATCAGCCAACCTGTTA
